# Supplementary material for: Rats as pets: Predictors of adoption and surrender of pet rats (Rattus norvegicus domestica) in British Columbia, Canada
Source: PLoS One. 2022 Feb 18;17(2):e0264262. doi: 10.1371/journal.pone.0264262 (PMC8856535; doi:10.1371/journal.pone.0264262)
Supplement: S1 File — Rat admission dataset. (CSV) [file pone.0264262.s001.csv]

Blank	Blank		Blank		Source		Source Date	Circumstance	Blank		Blank	Surrender Reason	Blank	Intake Desex Status	Status Date	Status	Blank	Outcome Eval Cat	Blank	Primary Breed	Primary Color	Blank	Gender	Age Years	Age Months	Where Animal From
					Owner Surrender		Jun 24 2014 1:21PM	Owner Surrender				Too Many Other Animals		No	May 19 2020 9:16AM	Adopted				Gerbil	Grey		Male	6	1	Offspring of my own pet - unplanned litter
					Owner Surrender		Oct 2 2014 12:09PM	Owner Surrender				Moving House		No	Jun 23 2015 1:14PM	Adopted Unaltered				Rat	White		Female	6	1	Offspring of my own pet - unplanned litter
					Owner Surrender		Nov 10 2014 2:51PM	Owner Surrender				Abandoned By A Friend Or Relative		No	Aug 29 2015 11:34AM	Adopted				Gerbil	Grey		Female
					Owner Surrender		Nov 10 2014 2:51PM	Owner Surrender				Abandoned By A Friend Or Relative		No	Aug 29 2015 11:34AM	Adopted				Gerbil	Grey		Female
					Owner Surrender		Nov 10 2014 2:51PM	Owner Surrender				Abandoned By A Friend Or Relative		No	Aug 29 2015 11:34AM	Adopted				Gerbil	Brown		Female
					Owner Surrender		Oct 2 2014 12:09PM	Owner Surrender				Moving House		No	Jun 23 2015 1:14PM	Adopted Unaltered				Rat	White		Female	6	1	Offspring of my own pet - unplanned litter
					Owner Surrender		Feb 6 2015 11:06AM	Owner Surrender				Children Not Ready For A Pet		No	Jun 1 2015 2:57PM	Adopted Unaltered				Guinea Pig	Black		Female	6	10	Friend/relative - gift (adult animal)
					Owner Surrender		Feb 6 2015 11:06AM	Owner Surrender				Children Not Ready For A Pet		No	Jun 1 2015 2:57PM	Adopted Unaltered				Guinea Pig	Black		Female	6	10	Friend/relative - gift (adult animal)
					Owner Surrender		Nov 10 2014 2:51PM	Owner Surrender				Abandoned By A Friend Or Relative		No	Nov 28 2015 2:48PM	Adopted				Gerbil	Orange		Male
					Owner Surrender		Nov 10 2014 2:51PM	Owner Surrender				Abandoned By A Friend Or Relative		No	Nov 28 2015 2:48PM	Adopted				Gerbil	Tan		Male
					Owner Surrender		Nov 10 2014 5:04PM	Owner Surrender				Abandoned By A Friend Or Relative		No	Nov 28 2015 2:48PM	Adopted				Gerbil	Grey		Male			Offspring of my own pet - unplanned litter
					Stray		Feb 17 2015 2:22PM	Stray (No ID)						No	Jun 4 2015 2:57PM	Adopted				Rat	White		Male	5	10
					Stray		Feb 17 2015 2:22PM	Stray (No ID)						No	Jun 4 2015 2:57PM	Adopted				Rat	White		Male	5	10
					Owner Surrender		Feb 20 2015 10:23AM	Owner Surrender				Landlord Does Not Allow Pets		No	Jul 10 2015 3:21PM	Adopted				Rat	Brown		Male	6	3
					Owner Surrender		Mar 16 2015 1:15PM	Owner Surrender				Problems With Other Pets		No	Jun 24 2015 9:20AM	Adopted				Rat	Brown		Male	6	8	Pet Store - Chain
					Owner Surrender		Mar 10 2015 12:04PM	Owner Surrender				Too Many Other Animals		No	Jun 25 2015 3:46PM	Adopted				Gerbil	White		Unknown	6	2
					Owner Surrender		Mar 10 2015 12:04PM	Owner Surrender				Too Many Other Animals		No	Jul 2 2015 11:45AM	Adopted				Gerbil	White		Female	5	4
					Owner Surrender		Mar 10 2015 12:04PM	Owner Surrender				Too Many Other Animals		No	Jul 2 2015 11:45AM	Adopted				Gerbil	White		Female	5	4
					Owner Surrender		Mar 10 2015 12:04PM	Owner Surrender				Too Many Other Animals		No	Jul 5 2015 3:16PM	Adopted				Gerbil	Grey		Female	5	4
					Owner Surrender		Mar 10 2015 12:04PM	Owner Surrender				Too Many Other Animals		No	Jul 5 2015 3:16PM	Adopted				Gerbil	Grey		Female	5	4
					Owner Surrender		Mar 10 2015 12:04PM	Owner Surrender				Too Many Other Animals		No	Jul 5 2015 3:16PM	Adopted				Gerbil	Grey		Female	5	4
					Owner Surrender		Mar 19 2015 12:06PM	Owner Surrender				Abandoned By A Friend Or Relative		No	Aug 6 2015 2:26PM	Adopted Unaltered				Gerbil	Brown		Female	7	2
					Owner Surrender		Mar 19 2015 12:06PM	Owner Surrender				Abandoned By A Friend Or Relative		No	Oct 22 2015 5:12PM	Adopted				Gerbil	Tan		Male	7	2	Pet Store - Chain
					Owner Surrender		Mar 19 2015 12:06PM	Owner Surrender				Abandoned By A Friend Or Relative		No	Oct 22 2015 5:12PM	Adopted				Gerbil	Brown		Male	7	2
					Owner Surrender		Mar 19 2015 12:06PM	Owner Surrender				Abandoned By A Friend Or Relative		No	Oct 22 2015 5:12PM	Adopted				Gerbil	Black		Male	7	2
					Owner Surrender		Mar 19 2015 12:06PM	Owner Surrender				Abandoned By A Friend Or Relative		No	Nov 2 2015 2:43PM	Adopted Unaltered				Gerbil	Cream		Female	7	2
					Owner Surrender		Mar 19 2015 12:06PM	Owner Surrender				Abandoned By A Friend Or Relative		No	Nov 2 2015 2:43PM	Adopted Unaltered				Gerbil	Grey		Female	7	2
					Owner Surrender		Mar 1 2015 5:21PM	Owner Surrender				Moving House		Yes	Aug 29 2015 10:57AM	Adopted Altered				Rat	Black		Male	6	3	Animal control facility / municipal pound
					Stray		Mar 12 2015 4:14PM	Stray (No ID)						No	Jul 3 2015 1:48PM	Adopted Unaltered				Guinea Pig	Tan		Female
					Stray		Mar 12 2015 4:14PM	Stray (No ID)						No	Jul 3 2015 1:48PM	Adopted Unaltered				Guinea Pig	Black		Female
					Owner Surrender		Apr 14 2015 2:52PM	Owner Surrender				Too Many Other Animals		No	Jun 27 2015 2:46PM	Adopted				Rat	Beige		Female	6	1
					Owner Surrender		Mar 24 2015 2:29PM	Owner Surrender				Unable To Find Home		No	Jun 10 2015 11:38AM	Adopted				Mouse	Black		Male	5	3	Offspring of my own pet - unplanned litter
					Owner Surrender		Mar 24 2015 2:29PM	Owner Surrender				Unable To Find Home		No	Jun 10 2015 11:38AM	Adopted				Mouse	Black		Male	5	3	Offspring of my own pet - unplanned litter
					Owner Surrender		Mar 24 2015 2:29PM	Owner Surrender				Unable To Find Home		No	Jun 10 2015 11:38AM	Adopted				Mouse	White		Male	5	3	Offspring of my own pet - unplanned litter
					Owner Surrender		Apr 5 2015 6:58PM	Owner Surrender				Unable To Find Home		No	Jun 10 2015 11:38AM	Adopted				Mouse	White		Male	5	3	Offspring of my own pet - unplanned litter
					Owner Surrender		Mar 10 2015 12:04PM	Owner Surrender				Too Many Other Animals		No	Jun 24 2015 1:11PM	Adopted				Gerbil	White		Unknown	6	2
					Owner Surrender		Mar 23 2015 12:50PM	Owner Surrender				Too Many Other Animals		No	Jul 3 2015 2:41PM	Adopted				Rat	White		Male	5	4
					Owner Surrender		Mar 23 2015 12:50PM	Owner Surrender				Too Many Other Animals		No	Jul 3 2015 2:41PM	Adopted				Rat	White		Male	5	4
					Owner Surrender		Mar 22 2015 11:00AM	Owner Surrender				Owner Had Allergies		No	Jun 12 2015 12:34PM	Adopted				Guinea Pig	Tri Color		Female	5	10	Free - online ad
					Owner Surrender		Mar 22 2015 11:00AM	Owner Surrender				Owner Had Allergies		No	Jun 12 2015 12:34PM	Adopted				Guinea Pig	Tri Color		Female	5	10	Free - online ad
					Owner Surrender		Apr 12 2015 10:59AM	Owner Surrender				Relation Split		No	Jun 12 2015 12:34PM	Adopted				Guinea Pig	Black		Female	5	10
					Owner Surrender		Apr 12 2015 10:59AM	Owner Surrender				Relation Split		No	Jun 12 2015 12:34PM	Adopted				Guinea Pig	Tri Color		Female	5	10
					Owner Surrender		Apr 19 2015 11:20AM	Owner Surrender				Moving House		No	Jun 23 2015 12:54PM	Adopted				Guinea Pig	Dark Grey		Male	6	1	Pet Store - Chain
					Owner Surrender		Apr 19 2015 11:20AM	Owner Surrender				Moving House		No	Jun 23 2015 12:54PM	Adopted				Guinea Pig	Orange		Male	6	1	Pet Store - Chain
					Owner Surrender		Mar 23 2015 12:50PM	Owner Surrender				Too Many Other Animals		No	Jul 11 2015 4:15PM	Adopted Unaltered				Rat	White		Female	6	2	Pet Store - Independent
					Owner Surrender		Mar 23 2015 12:50PM	Owner Surrender				Too Many Other Animals		No	Jul 11 2015 4:15PM	Adopted Unaltered				Rat	White		Female	5	4
					Owner Surrender		Mar 23 2015 12:50PM	Owner Surrender				Too Many Other Animals		No	Jul 11 2015 4:15PM	Adopted Unaltered				Rat	White		Female	5	4
					Owner Surrender		Mar 19 2015 12:06PM	Owner Surrender				Abandoned By A Friend Or Relative		No	Aug 6 2015 2:26PM	Adopted Unaltered				Gerbil	White		Female	7	2
					Owner Surrender		Mar 19 2015 12:06PM	Owner Surrender				Abandoned By A Friend Or Relative		No	Nov 2 2015 2:43PM	Adopted Unaltered				Gerbil	Black		Female	7	2
					Owner Surrender		Mar 10 2015 12:04PM	Owner Surrender				Too Many Other Animals		No	Dec 21 2015 5:30PM	Adopted Unaltered				Gerbil	White		Unknown	6	2
					Owner Surrender		Apr 11 2015 11:57AM	Owner Surrender				Unable To Find Home		No	Jan 23 2016 2:48PM	Adopted				Mouse	Brown		Male	5	3	Pet Store - Independent
					Owner Surrender		Mar 24 2015 2:29PM	Owner Surrender				Unable To Find Home		No	Jul 5 2015 3:06PM	Adopted				Mouse	White		Female	5	3	Friend/relative - from unplanned litter
							Mar 24 2015 2:29PM	Owner Surrender							Jul 5 2015 3:06PM											Friend/relative - from unplanned litter
					Owner Surrender		Mar 24 2015 2:29PM	Owner Surrender				Unable To Find Home		No	May 3 2016 2:59PM	Euthanized by Offsite Vet				Mouse	White		Male	1	2	Offspring of my own pet - unplanned litter
					Owner Surrender		Mar 28 2015 1:16PM	Owner Surrender				Problems With Other Pets		No	Jun 8 2015 10:59AM	Adopted				Mouse	Brown		Female	7	2	Pet Store - Chain
					Owner Surrender		Apr 1 2015 12:30PM	Owner Surrender				Landlord Does Not Allow Pets		No	Jul 7 2015 9:49AM	Adopted				Rat	Grey		Female	6	2	Pet Store - Independent
					Owner Surrender		Apr 1 2015 12:30PM	Owner Surrender				Landlord Does Not Allow Pets		No	Jul 7 2015 9:49AM	Adopted				Rat	Grey		Female	6	2	Pet Store - Independent
					Owner Surrender		Mar 25 2015 12:21PM	Owner Surrender				Owner Had Allergies		No	Jun 2 2015 1:29PM	Adopted				Rat	Cream		Female	8	2	Pet Store - Chain
					Owner Surrender		Mar 25 2015 12:21PM	Owner Surrender				Owner Had Allergies		No	Jun 2 2015 1:29PM	Adopted				Rat	White		Female	8	2	Pet Store - Chain
					Owner Surrender		Apr 14 2015 2:52PM	Owner Surrender				Too Many Other Animals		No	Aug 29 2015 10:57AM	Adopted				Rat	Tan		Female	6	1	Friend/relative - rescued/aband oned
					Owner Surrender		Apr 22 2015 12:24PM	Owner Surrender				Problems With Other Pets		No	Jul 2 2015 1:44PM	Adopted				Hamster	White		Unknown			Free - online ad
					Owner Surrender		Apr 11 2015 1:52PM	Owner Surrender				Moving House		No	Jun 11 2015 4:31PM	Adopted Unaltered				Rat	Black		Female	5	5	Breeder - online ad
					Owner Surrender		Apr 15 2015 12:45PM	Owner Surrender				Children Not Ready For A Pet		No	Jun 11 2015 4:31PM	Adopted Unaltered				Rat	White		Female	6	1	Pet Store - Independent
					Shelter Offspring		May 16 2015 4:29PM	Owner Surrender						No	Jun 27 2015 2:46PM	Adopted				Rat	Brown		Male	5	1	Offspring of my own pet - unplanned litter
					Owner Surrender		May 6 2015 10:46AM	Owner Surrender				Moving House		No	Jun 12 2015 1:17PM	Adopted				Rat	Black		Male	6	5	Pet Store - Independent
					Owner Surrender		May 6 2015 10:46AM	Owner Surrender				Moving House		No	Jun 12 2015 1:17PM	Adopted				Rat	Beige		Male	6	3	Pet Store - Independent
					Stray		Jun 4 2015 11:12AM	Stray (No ID)						No	Jul 8 2015 1:45PM	Euthanized by Offsite Vet				Rat	Brown		Female	1	1
					Stray		May 3 2015 3:34PM	Stray (No ID)						No	Jul 18 2015 3:03PM	Adopted				Mouse	White		Male	6	1
					Shelter Offspring		May 16 2015 4:06PM	Owner Surrender						No	Aug 13 2015 4:35PM	Adopted				Rat	White		Male	5	1	Offspring of my own pet - unplanned litter
					Shelter Offspring		May 16 2015 4:06PM	Owner Surrender						No	Aug 13 2015 4:35PM	Adopted				Rat	Brown		Male	5	1	Offspring of my own pet - unplanned litter
					Owner Surrender		Apr 30 2015 12:01PM	Owner Surrender				Landlord Does Not Allow Pets		No	Jul 26 2015 1:36PM	Adopted				Rat	Grey		Male	7	1	Animal rescue - other in BC
							Apr 30 2015 12:01PM	Owner Surrender				Landlord Does Not Allow Pets			Jul 26 2015 1:36PM											Animal rescue - other in BC
					Shelter Offspring		May 16 2015 4:29PM	Owner Surrender						No	Aug 7 2015 4:40PM	Adopted				Rat	White		Female	5	1	Offspring of my own pet - unplanned litter
					Shelter Offspring		May 16 2015 4:29PM	Owner Surrender						No	Aug 7 2015 4:40PM	Adopted				Rat	Brown		Female	5	1	Offspring of my own pet - unplanned litter
					Owner Surrender		Apr 30 2015 12:01PM	Owner Surrender				Landlord Does Not Allow Pets		No	Jul 12 2015 3:35PM	Euthanized by Offsite Vet				Rat	Grey		Male	2	2	Animal rescue - other in BC
					Stray		May 10 2015 5:21PM	Stray (No ID)						Unknown	Dec 4 2015 1:15PM	Euthanized by Offsite Vet				Mouse	White		Unknown
					Owner Surrender		May 22 2015 4:11PM	Owner Surrender				No Longer Wanted		No	Jun 17 2015 3:47PM	Euthanized by Offsite Vet				Guinea Pig	Orange		Male	5	11
					Emergency Boarding		May 30 2015 4:39PM	Emergency Boarding						No	Jun 3 2015 2:58PM	Redeemed				Rat	White		Female	5	10
					Emergency Boarding		May 30 2015 4:39PM	Emergency Boarding						No	Jun 3 2015 3:01PM	Redeemed				Rat	White		Female	5	10
					Owner Surrender		May 22 2015 4:11PM	Owner Surrender				No Longer Wanted		No	Jun 26 2015 3:40PM	Adopted				Guinea Pig	Black		Male	8	11	Pet Store - Chain
					Owner Surrender		May 24 2015 2:49PM	Owner Surrender				Moving House		No	Jun 5 2015 3:27PM	Adopted				Guinea Pig	Tri Color		Female	6	3	Pet Store - Chain
					Owner Surrender		May 29 2015 12:14PM	Owner Surrender				Owner Had Allergies		No	Jun 6 2015 4:33PM	Adopted				Guinea Pig	Tri Color		Male	5	8	Pet Store - Chain
					Owner Surrender		May 16 2015 11:06AM	Owner Surrender				Moving House		No	Jun 7 2015 1:10PM	Adopted				Hamster	Grey		Female	5	6	Pet Store - Chain
					Owner Surrender		May 16 2015 11:27AM	Owner Surrender				No Time		No	Jun 20 2015 2:15PM	Adopted				Guinea Pig	Tan		Male	6	0	Pet Store - Chain
					Transfer In		Apr 22 2015 3:42PM	Transfer In						No	Jun 11 2015 12:46PM	Adopted Unaltered				Rat	White		Male	6	1
					Transfer In		Apr 22 2015 3:45PM	Transfer In						No	Jun 11 2015 12:46PM	Adopted Unaltered				Rat	White		Male	6	1
					Stray		Apr 28 2015 10:55AM	Stray (No ID)						No	Jun 12 2015 5:05PM	Adopted Unaltered				Rat	White		Male	6	1
					Owner Surrender		May 26 2015 12:15PM	Owner Surrender				Abandoned By A Friend Or Relative		No	Jun 13 2015 2:35PM	Adopted				Guinea Pig	Orange		Male	5	7	Friend/relative - from unplanned litter
					Owner Surrender		Jun 13 2015 11:45AM	Owner Surrender				Too Much Responsibility		No	Jun 13 2015 2:59PM	Adopted				Guinea Pig	Tri Color		Female	6	11	Friend/relative - rescued/aband oned
					Owner Surrender		May 1 2015 11:21AM	Owner Surrender				No Time		No	Jun 14 2015 2:13PM	Adopted Unaltered				Guinea Pig	White		Female	8	1	Pet Store - Chain
					Owner Surrender		May 1 2015 11:21AM	Owner Surrender				No Time		No	Jun 14 2015 2:13PM	Adopted Unaltered				Guinea Pig	Tri Color		Female	8	1	Pet Store - Chain
					Stray		Jun 6 2015 2:08PM	Stray (No ID)						No	Jun 14 2015 4:15PM	Adopted				Rat	Tan		Female
					Owner Surrender		Jun 2 2015 4:30PM	Owner Surrender				Moving House		No	Jun 17 2015 2:15PM	Adopted				Guinea Pig	Tri Color		Female	5	5	Pet Store - Chain
					Owner Surrender		Jun 2 2015 4:30PM	Owner Surrender				Moving House		No	Jun 17 2015 2:15PM	Adopted				Guinea Pig	Brown		Female	5	5	Pet Store - Chain
					Owner Surrender		May 26 2015 12:09PM	Owner Surrender				Abandoned By A Friend Or Relative		No	Jun 19 2015 12:07PM	Adopted Unaltered				Guinea Pig	Black		Male	5	7	Friend/relative - from unplanned litter
					Owner Surrender		May 4 2015 12:53PM	Owner Surrender				Owner Had Allergies		No	Jun 22 2015 11:50AM	Adopted				Rat	Brown		Female	5	8	Pet Store - Independent
					Owner Surrender		May 4 2015 12:53PM	Owner Surrender				Owner Had Allergies		No	Jun 22 2015 11:51AM	Adopted				Rat	Cream		Female
					Owner Surrender		May 4 2015 12:53PM	Owner Surrender				Owner Had Allergies		No	Jun 22 2015 11:50AM	Adopted				Rat	Beige		Female
					Returns		May 19 2015 12:54PM	Return						No	Jul 4 2015 2:59PM	Adopted				Rat	White		Male	5	10
					Owner Surrender		May 16 2015 11:31AM	Owner Surrender				No Time		No	Jul 13 2015 3:39PM	Adopted				Guinea Pig	White		Male	6	0	Pet Store - Chain
					Owner Surrender		Apr 27 2015 2:16PM	Owner Surrender				Moving House		No	Jul 13 2015 4:19PM	Adopted Unaltered				Mouse	Tan		Female	6	7	Pet Store - Chain
					Owner Surrender		May 15 2015 1:24PM	Owner Surrender				Unable To Find Home		No	Jul 15 2015 3:31PM	Adopted				Rat	White		Male	5	2	Pet Store - Chain
					Shelter Offspring		May 16 2015 4:29PM	Owner Surrender						No	Jul 16 2015 3:33PM	Adopted Unaltered				Rat	Brown		Female	5	1	Offspring of my own pet - unplanned litter
					Shelter Offspring		May 16 2015 4:29PM	Owner Surrender						No	Jul 16 2015 3:33PM	Adopted Unaltered				Rat	Brown		Female	5	1	Offspring of my own pet - unplanned litter
					Shelter Offspring		May 16 2015 3:55PM	Owner Surrender						No	Jul 22 2015 3:32PM	Adopted				Rat	Brown		Female	5	1	Offspring of my own pet - unplanned litter
					Shelter Offspring		May 16 2015 3:55PM	Owner Surrender						No	Jul 22 2015 3:32PM	Adopted				Rat	Brown		Female	5	1	Offspring of my own pet - unplanned litter
					Owner Surrender		May 12 2015 1:32PM	Owner Surrender				Moving House		No	Aug 7 2015 3:50PM	Adopted				Guinea Pig	Brown		Male	7	6	Animal rescue - other in BC
					Owner Surrender		May 12 2015 1:32PM	Owner Surrender				Moving House		No	Aug 7 2015 3:50PM	Adopted				Guinea Pig	Black		Male	7	6
					Shelter Offspring		May 16 2015 3:55PM	Owner Surrender						No	Aug 9 2015 1:04PM	Adopted				Rat	Brown		Female	5	1	Offspring of my own pet - unplanned litter
							May 16 2015 3:55PM	Owner Surrender							Aug 9 2015 1:04PM											Offspring of my own pet - unplanned litter
					Shelter Offspring		May 16 2015 3:55PM	Owner Surrender						No	Aug 9 2015 1:04PM	Adopted				Rat	Brown		Female	5	1	Offspring of my own pet - unplanned litter
					Owner Surrender		May 16 2015 11:22AM	Owner Surrender				No Longer Wanted		No	Aug 18 2015 2:59PM	Adopted Unaltered				Guinea Pig	Tan		Male	6	6	Pet Store - Independent
					Owner Surrender		May 16 2015 11:22AM	Owner Surrender				No Longer Wanted		No	Aug 18 2015 2:59PM	Adopted Unaltered				Guinea Pig	Black		Male	6	6	Pet Store - Chain
					Shelter Offspring		May 16 2015 4:06PM	Owner Surrender						No	Aug 26 2015 5:21PM	Adopted				Rat	White		Male	5	1	Offspring of my own pet - unplanned litter
					Shelter Offspring		May 16 2015 4:06PM	Owner Surrender						No	Sep 17 2015 2:18PM	Adopted Unaltered				Rat	Brown		Male	5	1	Offspring of my own pet - unplanned litter
					Shelter Offspring		May 16 2015 4:29PM	Owner Surrender						No	Sep 17 2015 2:18PM	Adopted Unaltered				Rat	Brown		Male	5	1	Offspring of my own pet - unplanned litter
					Shelter Offspring		May 16 2015 4:06PM	Owner Surrender						No	Oct 8 2015 3:33PM	Adopted				Rat	Brown		Male	5	1	Offspring of my own pet - unplanned litter
					Shelter Offspring		May 16 2015 4:06PM	Owner Surrender						No	Oct 8 2015 3:33PM	Adopted				Rat	Brown		Male	5	1	Offspring of my own pet - unplanned litter
					Owner Surrender		May 28 2015 2:06PM	Owner Surrender				Cant Afford		No	Jun 6 2015 12:40PM	Euthanized by Offsite Vet				Rat	Grey		Male	1	6	Pet Store - Chain
					Shelter Offspring		May 16 2015 4:06PM	Owner Surrender						No	Dec 7 2015 4:14PM	Adopted				Rat	Brown		Male	5	1	Offspring of my own pet - unplanned litter
					Owner Surrender		May 11 2015 3:07PM	Owner Surrender				No Time		Yes	Jun 24 2015 3:09PM	Adopted				Ferret	Brown		Male	12	0	Free - online ad
					Owner Surrender		May 11 2015 3:07PM	Owner Surrender				No Time		Yes	Jun 24 2015 3:09PM	Adopted Altered				Ferret	Brown		Female	12	0	Free - online ad
					Stray		Jun 1 2015 1:46PM	Stray (No ID)						No	Jun 12 2015 11:19AM	Adopted				Gerbil	Black		Male	5	0
					Stray		Jun 1 2015 1:46PM	Stray (No ID)						No	Jun 12 2015 11:19AM	Adopted				Gerbil	Brown		Male	5	0
					Stray		May 26 2015 1:26PM	Stray (No ID)						No	Jun 24 2015 2:34PM	Adopted Unaltered				Ferret	Tri Color		Male	8	0
					Stray		Jun 1 2015 1:46PM	Stray (No ID)						No	Jun 27 2015 1:33PM	Adopted				Guinea Pig	Tri Color		Female	5	3
					Stray		Jun 1 2015 1:46PM	Stray (No ID)						No	Jun 27 2015 1:33PM	Adopted				Guinea Pig	Brown		Female	5	3
					Owner Surrender		May 28 2015 2:06PM	Owner Surrender				Cant Afford		No	Jun 7 2015 12:17PM	Adopted				Rat	Brown		Male	7	0	Pet Store - Chain
					Owner Surrender		Jun 2 2015 12:27PM	Owner Surrender				No Time		Yes	Jun 9 2015 4:50PM	Adopted Altered				Ferret	Black		Male	9	0	Pet Store - Chain
					Stray		Jun 20 2015 3:41PM	Stray (No ID)						No	Aug 8 2015 12:29PM	Adopted Unaltered				Guinea Pig	White		Female	5	11
					Stray		Jun 20 2015 3:41PM	Stray (No ID)						Unknown	Jul 24 2015 12:29PM	Adopted				Guinea Pig	Tri Color		Male	6	11
					Emergency Boarding		Jun 29 2015 12:22AM	Emergency Boarding						Unknown	Jul 2 2015 12:10PM	Redeemed				Guinea Pig	Black		Unknown	5	11
					Emergency Boarding		Jun 29 2015 12:22AM	Emergency Boarding						Unknown	Jul 2 2015 12:06PM	Redeemed				Guinea Pig	Black		Unknown	5	11
					Emergency Boarding		Aug 11 2015 1:33PM	Emergency Boarding						Unknown	Aug 12 2015 3:09PM	Redeemed				Guinea Pig	Black		Female	5	0
					Emergency Boarding		Aug 11 2015 1:33PM	Emergency Boarding						Unknown	Aug 12 2015 3:10PM	Redeemed				Guinea Pig	Black		Male	6	9
					Owner Surrender		Aug 1 2015 11:48AM	Owner Surrender				Unwanted Litter		No	Nov 26 2015 10:35AM	Adopted				Mouse	Black		Male	4	11	Offspring of my own pet - unplanned litter
					Owner Surrender		Aug 2 2015 5:03PM	Owner Surrender				Moving House		No	Aug 13 2015 12:37PM	Adopted Unaltered				Rat	White		Female	5	2	Free - online ad
					Owner Surrender		Aug 2 2015 5:03PM	Owner Surrender				Moving House		No	Aug 13 2015 12:37PM	Adopted Unaltered				Rat	Brown		Female	5	2	Free - online ad
					Owner Surrender		Jul 14 2015 11:29AM	Owner Surrender				No Time		No	Aug 22 2015 1:11PM	Adopted				Rat	White		Female	6	10	Friend/relative - from unplanned litter
					Owner Surrender		Jun 23 2015 12:24PM	Owner Surrender				No Time		No	Sep 13 2015 3:26PM	Adopted				Guinea Pig	White		Male	5	11	Breeder - newspaper ad
					Owner Surrender		Jun 23 2015 12:24PM	Owner Surrender				No Time		No	Jun 29 2015 3:20PM	Adopted				Guinea Pig	Orange		Male	5	11	Breeder - newspaper ad
					Owner Surrender		Jul 2 2015 3:07PM	Owner Surrender				Divorce		No	Jul 14 2015 2:56PM	Adopted				Guinea Pig	Black		Female	7	11	Free - newspaper ad
					Owner Surrender		Jul 18 2015 12:14PM	Owner Surrender				Other		Unknown	Jul 18 2015 12:23PM	Euthanized				Guinea Pig	Tri Color		Female			Friend/relative - rescued/aband oned
					Returns		Jun 26 2015 1:20PM	Return				No Time		No	Sep 29 2015 4:58PM	Adopted				Guinea Pig	Black		Male	6	2	Friend/relative - from planned litter
					Returns		Jun 26 2015 1:22PM	Return				No Time		No	Sep 29 2015 4:58PM	Adopted				Guinea Pig	White		Male	6	2	Friend/relative - from planned litter
							Jun 26 2015 1:22PM								Sep 29 2015 4:58PM											Friend/relative - from planned litter
					ACO Impound		Jul 20 2015 5:12PM	Stray (No ID)						Unknown	Nov 30 2015 4:38PM	Euthanized by Offsite Vet				Gerbil	Dark Grey		Unknown
					Stray		Jun 24 2015 1:02PM	Stray (No ID)						Unknown	Jun 24 2015 1:11PM	Adopted				Gerbil	White		Unknown
					Owner Surrender		Jun 20 2015 1:55PM	Owner Surrender				Death Of Owner		Yes	Jun 24 2015 4:44PM	Adopted Altered				Ferret	Grey		Female	6	11	Friend/relative - rescued/aband oned
					Owner Surrender		Jun 20 2015 1:55PM	Owner Surrender				Death Of Owner		Yes	Jun 24 2015 4:44PM	Adopted Altered				Ferret	Dark Grey		Female	6	11	Breeder - newspaper ad
					Owner Surrender		Jun 20 2015 1:55PM	Owner Surrender				Death Of Owner		Yes	Jun 24 2015 4:44PM	Adopted Altered				Ferret	Grey		Male	7	11	Friend/relative - rescued/aband oned
					ACO Impound		Jul 9 2015 7:40PM	Stray (No ID)						No	Aug 12 2015 11:19AM	Adopted				Guinea Pig	Tan		Male	5	10
					Owner Surrender		Jul 14 2015 12:43PM	Owner Surrender				Holidays/travel		No	Jul 18 2015 3:16PM	Euthanized by Offsite Vet		UU		Rat	Albino		Male	1	9
					Returns		Jul 28 2015 10:35AM	Return				Vet Costs		No	Aug 5 2015 12:50PM	Adopted Unaltered				Rat	Cream		Male	5	1	Pet Store - Chain
					Returns		Jul 28 2015 10:37AM	Return				Vet Costs		No	Aug 5 2015 12:50PM	Adopted Unaltered				Rat	Grey		Male	5	1	Free - online ad
					Owner Surrender		Jul 20 2015 3:31PM	Owner Surrender				Vet Costs		No	Jul 27 2015 5:19PM	Adopted Unaltered				Rat	Grey		Male	5	1	Free - online ad
					Owner Surrender		Jul 20 2015 3:27PM	Owner Surrender				Vet Costs		No	Jul 27 2015 5:19PM	Adopted Unaltered				Rat	Cream		Male	5	1	Pet Store - Chain
					Owner Surrender		Jul 7 2015 1:39PM	Owner Surrender				Rescue		No	Aug 7 2015 11:01AM	Escaped				Guinea Pig	Brown		Male	8	10	Pet Store - Independent
					Owner Surrender		Jul 24 2015 11:54AM	Owner Surrender				No Time		No	Jul 29 2015 9:54AM	Adopted				Rat	White		Male	5	2	Residence - abandoned
					Owner Surrender		Jul 24 2015 11:54AM	Owner Surrender				No Time		No	Jul 29 2015 9:54AM	Adopted				Rat	White		Male	5	2	Residence - abandoned
					Owner Surrender		Jun 13 2015 11:45AM	Owner Surrender				Too Much Responsibility		No	Jun 13 2015 2:59PM	Adopted				Guinea Pig	Tri Color		Female	6	11	Friend/relative - rescued/aband oned
					Stray		Jun 25 2015 12:53PM	Stray (No ID)						No	Jun 25 2015 2:18PM	Euthanized				Mouse	Dark Grey		Unknown	0	0
					Owner Surrender		Jun 19 2015 3:42PM	Owner Surrender				Landlord Does Not Allow Pets		No	Jun 26 2015 2:02PM	Adopted				Guinea Pig	Tri Color		Female	5	7	Pet Store - Independent
					Owner Surrender		Jun 29 2015 3:15PM	Owner Surrender				New Baby		No	Jul 12 2015 8:44AM	Euthanized				Rat	White		Female	2	0	Offspring of my own pet - unplanned litter
					Owner Surrender		Jun 30 2015 10:31AM	Owner Surrender				Vet Costs		No	Jul 3 2015 11:04AM	Euthanized by Offsite Vet				Hamster	Brown		Male	1	0	Pet Store - Chain
					Owner Surrender		Jun 23 2015 12:24PM	Owner Surrender				No Time		No	Jul 4 2015 11:03AM	Adopted				Guinea Pig	Orange		Male	5	11	Breeder - newspaper ad
					ACO Impound		Jun 17 2015 2:51PM	Stray (No ID)						No	Jul 4 2015 12:15PM	Adopted				Hamster	Brown		Male	5	11
					Stray		Jun 23 2015 12:06PM	Stray (No ID)						No	Jul 4 2015 3:18PM	Adopted				Guinea Pig	Orange		Male	5	11
					Stray		Jun 23 2015 12:09PM	Stray (No ID)						No	Jul 4 2015 3:18PM	Adopted				Guinea Pig	Tri Color		Male	5	11
					Shelter Offspring		Jun 28 2015 5:05PM	Owner Surrender						No	Jul 4 2015 3:26PM	Adopted				Mouse	Black		Unknown	5	0	Offspring of my own pet - unplanned litter
					Shelter Offspring		Jun 28 2015 5:05PM	Owner Surrender						No	Jul 11 2015 3:43PM	Adopted				Mouse	White		Male	5	0	Offspring of my own pet - unplanned litter
					Emergency Boarding		Jul 3 2015 12:42AM	Emergency Boarding						No	Jul 6 2015 4:12PM	Redeemed				Rat	White		Male	5	8
					Emergency Boarding		Jul 3 2015 12:42AM	Emergency Boarding						No	Jul 6 2015 4:13PM	Redeemed				Rat	Brown		Male	5	7
					Stray		Jul 20 2015 9:18AM	Stray (No ID)						No	Sep 10 2015 4:48PM	Adopted				Rat	Grey		Female	4	11
					Stray		Jul 20 2015 9:18AM	Stray (No ID)						No	Sep 10 2015 4:48PM	Adopted				Rat	White		Female	4	11
					Shelter Offspring		Jun 28 2015 5:05PM	Owner Surrender						No	Jul 8 2015 5:25PM	Adopted				Mouse	White		Female	5	0	Offspring of my own pet - unplanned litter
					Owner Surrender		Jun 16 2015 12:03PM	Owner Surrender				Owner Had Allergies		No	Jul 10 2015 3:01PM	Adopted				Guinea Pig	Tan		Male	6	5	Breeder - newspaper ad
					Owner Surrender		Jul 11 2015 1:03AM	Owner Surrender				Pregnant - Animal Is Pregnant		No	Jul 12 2015 8:45AM	Euthanized				Rat	White		Female	2	0	Friend/relative - gift (adult animal)
					Stray		Jul 6 2015 10:11AM	Stray (No ID)						Yes	Jul 12 2015 4:23PM	Adopted Altered				Ferret	Dark Grey		Male	5	11
					Owner Surrender		Jul 14 2015 11:29AM	Owner Surrender				No Time		No	Jul 15 2015 2:52PM	Euthanized				Rat	Cream		Female	2	0	Friend/relative - from unplanned litter
					Owner Surrender		Jul 2 2015 2:53PM	Owner Surrender				Unable To Find Home		No	Jul 14 2015 4:04PM	Adopted				Rat	Black		Female	5	1
					Owner Surrender		Jul 2 2015 2:53PM	Owner Surrender				Unable To Find Home		No	Jul 14 2015 4:04PM	Adopted				Rat	Black		Female	5	1
					Owner Surrender		Jul 22 2015 2:56PM	Owner Surrender				Unable To Find Home		Yes	Jul 23 2015 1:03PM	Adopted Altered		H		Hamster	Orange		Male	5	4	Pet Store - Chain
					Owner Surrender		Jul 22 2015 1:53PM	Owner Surrender				Owner Had Allergies		No	Jul 24 2015 1:06PM	Adopted				Guinea Pig	Black		Male	5	6	Friend/relative - gift (adult animal)
					Owner Surrender		Jul 22 2015 1:53PM	Owner Surrender				Owner Had Allergies		No	Jul 24 2015 12:58PM	Adopted				Guinea Pig	Tan		Male	5	6
					Owner Surrender		Jun 27 2015 1:43PM	Owner Surrender				Owner Had Allergies		No	Jul 25 2015 11:38AM	Adopted				Guinea Pig	Tri Color		Female	5	5	Pet Store - Chain
					Owner Surrender		Jun 30 2015 12:51PM	Owner Surrender				Children Not Ready For A Pet		No	Jul 25 2015 12:45PM	Adopted				Guinea Pig	Brown		Male	5	11	Pet Store - Chain
					Returns		Jul 14 2015 2:54PM	Return				No Longer Wanted		No	Aug 6 2015 10:56AM	Unassisted Death				Guinea Pig	White		Male	3	4	Free - newspaper ad
					Owner Surrender		Jul 18 2015 12:32PM	Owner Surrender				No Longer Wanted		No	Jul 26 2015 3:28PM	Adopted				Guinea Pig	Tri Color		Female	5	7	Pet Store - Chain
					Owner Surrender		Jul 14 2015 11:29AM	Owner Surrender				No Time		No	Jul 28 2015 4:13PM	Adopted Unaltered				Rat	White		Female	5	10	Friend/relative - from unplanned litter
					Stray		Jul 20 2015 9:18AM	Stray (No ID)						No	Jul 30 2015 9:10AM	Adopted Unaltered				Rat	White		Male	4	11
					Stray		Jul 20 2015 9:18AM	Stray (No ID)						No	Jul 30 2015 9:10AM	Adopted Unaltered				Rat	White		Male	4	11
					Stray		Jul 19 2015 11:09AM	Stray (No ID)						No	Jul 30 2015 2:35PM	Adopted				Guinea Pig	Black		Female	5	4
					Owner Surrender		Jul 24 2015 1:21PM	Owner Surrender				Children Not Ready For A Pet		No	Jul 31 2015 2:30PM	Adopted				Rat	Brown		Male	5	1	Friend/relative - from unplanned litter
					Owner Surrender		Aug 1 2015 11:48AM	Owner Surrender				Unwanted Litter		No	Dec 20 2015 9:42AM	Unassisted Death				Mouse	White		Male	0	6	Offspring of my own pet - unplanned litter
					Owner Surrender		Aug 1 2015 11:48AM	Owner Surrender				Unwanted Litter		No	Nov 24 2015 4:28PM	Unassisted Death				Mouse	Black		Male	0	5	Offspring of my own pet - unplanned litter
					Stray		Jul 20 2015 9:18AM	Stray (No ID)						No	Aug 1 2015 3:23PM	Adopted Unaltered				Rat	Grey		Female	5	2
					Stray		Jul 20 2015 9:18AM	Stray (No ID)						No	Aug 1 2015 3:23PM	Adopted Unaltered				Rat	Grey		Female	4	11
					Stray		Jul 20 2015 9:18AM	Stray (No ID)						No	Aug 1 2015 3:23PM	Adopted Unaltered				Rat	Dark Grey		Female	4	11
					Owner Surrender		Jul 29 2015 1:38PM	Owner Surrender				Too Many Other Animals		No	Aug 5 2015 1:12PM	Adopted				Gerbil	Black		Male	5	0	Pet Store - Independent
					Owner Surrender		Jul 29 2015 1:38PM	Owner Surrender				Too Many Other Animals		No	Aug 5 2015 1:12PM	Adopted				Gerbil	White		Male	5	0	Pet Store - Independent
					Owner Surrender		Jul 29 2015 1:38PM	Owner Surrender				Too Many Other Animals		No	Aug 5 2015 1:12PM	Adopted				Gerbil	Black		Male	5	0	Pet Store - Independent
					Owner Surrender		Jul 29 2015 1:38PM	Owner Surrender				Too Many Other Animals		No	Aug 6 2015 12:04PM	Adopted Unaltered				Gerbil	Black		Male	5	0	Pet Store - Independent
					Owner Surrender		Jul 29 2015 1:38PM	Owner Surrender				Too Many Other Animals		No	Aug 6 2015 12:04PM	Adopted Unaltered				Gerbil	White		Male	5	0	Pet Store - Independent
					Stray		Jul 20 2015 9:18AM	Stray (No ID)						No	Aug 9 2015 12:07PM	Adopted Unaltered				Rat	Grey		Male	4	11
					Stray		Jul 20 2015 9:18AM	Stray (No ID)						No	Aug 9 2015 12:07PM	Adopted Unaltered				Rat	Grey		Male	4	11
					Stray		Jul 20 2015 9:18AM	Stray (No ID)						No	Aug 9 2015 12:07PM	Adopted Unaltered				Rat	Dark Grey		Male	4	11
					Owner Surrender		Jul 28 2015 1:16PM	Owner Surrender				Owner Had Allergies		No	Aug 12 2015 2:20PM	Adopted				Guinea Pig	White		Female	5	4	Pet Store - Chain
					Owner Surrender		Jul 28 2015 1:16PM	Owner Surrender				Owner Had Allergies		No	Aug 12 2015 2:20PM	Adopted				Guinea Pig	Tri Color		Female	5	4
					Owner Surrender		Aug 7 2015 3:20PM	Owner Surrender				Rescue		No	Aug 15 2015 2:21PM	Adopted				Rat	White		Female	5	4	Publicly posted flyer
					Owner Surrender		Aug 7 2015 3:20PM	Owner Surrender				Rescue		No	Aug 15 2015 2:21PM	Adopted				Rat	White		Female	5	4	Publicly posted flyer
					Stray		Jul 9 2015 1:12PM	Stray (No ID)						No	Aug 15 2015 4:08PM	Adopted				Guinea Pig	Black		Female	5	10
					Owner Surrender		Aug 12 2015 2:38PM	Owner Surrender				Too Much Responsibility		No	Aug 15 2015 4:08PM	Adopted				Guinea Pig	Tri Color		Female	5	0	Pet Store - Chain
					Owner Surrender		Jul 30 2015 4:01PM	Owner Surrender				No Longer Wanted		No	Aug 15 2015 4:24PM	Adopted Unaltered				Rat	White		Female	5	1	Pet Store - Chain
					Returns		Jul 6 2015 4:09PM	Return				Owner Had Allergies		No	Aug 24 2015 5:13PM	Adopted				Guinea Pig	Brown		Female	8	2	Pet Store - Chain
					Returns		Jul 6 2015 4:11PM	Return				Owner Had Allergies		No	Aug 24 2015 5:13PM	Adopted				Guinea Pig	Black		Female	8	2	Pet Store - Chain
					Owner Surrender		Aug 9 2015 3:28PM	Owner Surrender				Other		No	Aug 26 2015 12:28PM	Adopted				Guinea Pig	Tri Color		Male	5	7	Pet Store - Chain
					Owner Surrender		Jun 20 2015 12:22PM	Owner Surrender				Owner Sick		No	Aug 26 2015 12:49PM	Adopted				Guinea Pig	White		Female	7	11	Pet Store - Chain
					Owner Surrender		Jun 20 2015 12:22PM	Owner Surrender				Owner Sick		No	Aug 26 2015 12:49PM	Adopted				Guinea Pig	Tri Color		Female	7	11	Pet Store - Chain
					Stray		Jul 20 2015 9:18AM	Stray (No ID)						No	Aug 26 2015 2:43PM	Adopted				Rat	Grey		Male	4	11
					Stray		Jul 20 2015 9:18AM	Stray (No ID)						No	Aug 26 2015 2:43PM	Adopted				Rat	Grey		Male	4	11
					Owner Surrender		Aug 4 2015 11:43AM	Owner Surrender				Children Not Ready For A Pet		No	Aug 27 2015 4:45PM	Adopted				Mouse	Brown		Male	5	1	Animal control facility / municipal pound
					Owner Surrender		Aug 4 2015 11:43AM	Owner Surrender				Children Not Ready For A Pet		No	Aug 27 2015 4:45PM	Adopted				Mouse	Tan		Male	5	1	Animal control facility / municipal pound
																										Animal control facility / municipal pound
					Owner Surrender		Aug 4 2015 11:44AM	Owner Surrender				No Longer Wanted		No	Aug 30 2015 2:32PM	Adopted				Mouse	Beige		Male	4	11	Pet Store - Chain
					Owner Surrender		Aug 4 2015 11:44AM	Owner Surrender				No Longer Wanted		No	Aug 30 2015 2:32PM	Adopted				Mouse	Dark Grey		Male	4	11	Pet Store - Chain
					Owner Surrender		Aug 10 2015 10:26AM	Owner Surrender				No Longer Wanted		No	Sep 6 2015 12:59PM	Adopted				Guinea Pig	White		Female	6	9	Animal control facility / municipal pound
					Stray		Jul 21 2015 1:32PM	Stray (No ID)						No	Sep 4 2015 6:20PM	Adopted				Gerbil	Black		Unknown	5	2
					Stray		Jul 21 2015 1:32PM	Stray (No ID)						No	Sep 4 2015 6:20PM	Adopted				Gerbil	Black		Unknown	5	2
					Stray		Jul 21 2015 1:32PM	Stray (No ID)						No	Sep 4 2015 6:20PM	Adopted				Gerbil	Black		Unknown	5	2
					Owner Surrender		Aug 12 2015 1:15PM	Owner Surrender				Owner Sick		No	Sep 9 2015 2:23PM	Adopted				Rat	Brown		Female	6	3	Friend/relative - from unplanned litter
					Owner Surrender		Aug 12 2015 1:15PM	Owner Surrender				Owner Sick		No	Sep 9 2015 2:23PM	Adopted				Rat	Brown		Female	5	9	Friend/relative - from unplanned litter
					Owner Surrender		Aug 12 2015 1:15PM	Owner Surrender				Owner Sick		No	Sep 9 2015 2:23PM	Adopted				Rat	Brown		Female	5	9	Friend/relative - from unplanned litter
					Owner Surrender		Jul 22 2015 2:51PM	Owner Surrender				No Time		Unknown	Sep 10 2015 1:05PM	Adopted				Guinea Pig	Beige		Male	5	3	Pet Store - Chain
					Owner Surrender		Jul 22 2015 2:51PM	Owner Surrender				No Time		Unknown	Sep 10 2015 1:05PM	Adopted				Guinea Pig	Orange		Male	5	3	Pet Store - Chain
					Owner Surrender		Jul 2 2015 2:53PM	Owner Surrender				Unable To Find Home		No	Sep 12 2015 2:15PM	Adopted				Rat	Black		Female	5	1
					Owner Surrender		Jul 2 2015 2:53PM	Owner Surrender				Unable To Find Home		No	Sep 12 2015 3:56PM	Adopted				Rat	Black		Female	5	1
					Owner Surrender		Jul 2 2015 2:53PM	Owner Surrender				Unable To Find Home		No	Sep 12 2015 3:56PM	Adopted				Rat	Black		Female	5	1	Friend/relative - from unplanned litter
					Owner Surrender		Jul 20 2015 11:44AM	Owner Surrender				Moving House		No	Sep 16 2015 4:18PM	Adopted				Guinea Pig	Brown		Female	6	10	Pet Store - Chain
					Owner Surrender		Jul 17 2015 10:50AM	Owner Surrender				Cant Afford		No	Sep 25 2015 4:08PM	Adopted Unaltered				Guinea Pig	Black		Male			Free - online ad
					Owner Surrender		Jun 26 2015 1:16PM	Owner Surrender				Moving House		No	Oct 11 2015 4:43PM	Adopted				Guinea Pig	Tri Color		Male	6	11	Pet Store - Independent
					Stray		Jun 19 2015 11:16AM	Stray (No ID)						No	Jun 25 2015 12:09PM	Redeemed				Rat	Beige		Female	5	11
					Owner Surrender		Jun 25 2015 4:01PM	Owner Surrender				No Longer Wanted		No	Jul 18 2015 1:48PM	Adopted				Gerbil	Brown		Male	6	5	Pet Store - Chain
					Agency / Shelter		Aug 8 2015 1:33PM	Owner Surrender						No	Nov 19 2015 4:14PM	Adopted				Gerbil	Cream		Male	5	6
					Owner Surrender		Aug 1 2015 11:48AM	Owner Surrender				Unwanted Litter		No	Jan 9 2016 4:04PM	Adopted				Mouse	Black		Male	5	1	Pet Store - Chain
					Owner Surrender		Aug 1 2015 11:48AM	Owner Surrender				Unwanted Litter		No	Feb 6 2016 1:25PM	Adopted				Mouse	Brown		Male	4	11
					Stray		Jun 25 2015 3:54PM	Stray (No ID)						No	Aug 23 2015 3:47PM	Adopted				Guinea Pig	Tri Color		Female
					Stray		Jun 25 2015 3:54PM	Stray (No ID)						No	Aug 23 2015 3:47PM	Adopted				Guinea Pig	Dark Grey		Female
					Returns		Jul 25 2015 3:26PM	Return						No	Aug 28 2015 2:34PM	Adopted Unaltered				Guinea Pig	Tri Color		Male	5	11
					Owner Surrender		Jul 16 2015 10:14AM	Owner Surrender				Rescue		No	Jul 18 2015 1:08PM	Adopted				Mouse	Black		Unknown			Friend/relative - from unplanned litter
					Owner Surrender		Jul 21 2015 3:48PM	Owner Surrender				No Longer Wanted		No	Jul 21 2015 3:55PM	Adopted				Hamster	Black		Female	5	0	Animal control facility / municipal pound
					Owner Surrender		Jun 27 2015 4:39PM	Owner Surrender				Moving House		No	Aug 29 2015 3:46PM	Adopted				Guinea Pig	Brown		Male	7	5	Pet Store - Independent
					Owner Surrender		Jun 27 2015 4:39PM	Owner Surrender				Moving House		No	Aug 29 2015 3:46PM	Adopted				Guinea Pig	Brown		Male	7	5	Pet Store - Independent
					Owner Surrender		Jun 19 2015 3:42PM	Owner Surrender				Landlord Does Not Allow Pets		No	Jun 24 2015 1:16PM	Adopted				Guinea Pig	White		Female	5	7	Pet Store - Independent
					Owner Surrender		Aug 11 2015 12:27PM	Owner Surrender				Other		No	Sep 19 2015 1:30PM	Adopted Unaltered				Rat	Albino		Male	5	9	Pet Store - Chain
					Owner Surrender		Jul 17 2015 10:50AM	Owner Surrender				Cant Afford		No	Sep 13 2015 12:08PM	Adopted				Guinea Pig	White		Male
					Stray		Jul 4 2015 4:43PM	Stray (No ID)						No	Oct 24 2015 12:29PM	Adopted Unaltered				Guinea Pig	White		Female
					Stray		Jul 2 2015 3:37PM	Stray (No ID)						No	Jul 24 2015 5:29PM	Adopted				Rat	White		Female	5	6
					Owner Surrender		Jul 18 2015 3:09PM	Owner Surrender				Other		No	Jul 29 2015 3:21PM	Adopted				Hamster	Tan		Male	5	10	Animal control facility / municipal pound
					Owner Surrender		Oct 25 2015 1:23PM	Owner Surrender				Children Not Ready For A Pet		No	Oct 30 2015 12:32PM	Adopted				Hamster	Beige		Male	4	10	Pet Store - Chain
					Stray		Aug 16 2015 1:21PM	Stray (No ID)						Yes	Aug 26 2015 2:03PM	Adopted Altered				Ferret	White		Female	8	9
					Owner Surrender		Oct 17 2015 2:36PM	Owner Surrender				Moving House		No	Nov 21 2015 4:24PM	Adopted Unaltered				Gerbil	Black		Female	4	10
					Shelter Offspring		Sep 23 2015 11:36AM	Owner Surrender						No	Oct 4 2015 12:59PM	Adopted Unaltered				Mouse	White		Female	4	8	Offspring of my own pet - unplanned litter
					Shelter Offspring		Sep 23 2015 11:36AM	Owner Surrender						No	Oct 4 2015 12:59PM	Adopted Unaltered				Mouse	Brown		Female	4	8	Offspring of my own pet - unplanned litter
					Returns		Sep 23 2015 11:31AM	Return				Unwanted Litter		No	Oct 4 2015 12:59PM	Adopted Unaltered				Mouse	White		Female	5	0
					Agency / Shelter		Aug 24 2015 9:44AM	Stray (No ID)						No	Aug 28 2015 3:17PM	Euthanized				Rat	Black		Unknown	1	0
					Owner Surrender		Oct 9 2015 3:52PM	Owner Surrender				Vet Costs		No	Oct 9 2015 4:33PM	Euthanized				Mouse	Grey		Male	2	0	Pet Store - Chain
					Owner Surrender		Nov 3 2015 12:06PM	Owner Surrender				Other		No	Nov 20 2015 1:12PM	Adopted				Rat	Grey		Male	5	7	Friend/relative - rescued/aband oned
					Owner Surrender		Oct 21 2015 1:47PM	Owner Surrender				Moving House		No	Nov 7 2015 1:07PM	Adopted				Degu	Brown		Female	10	7	Animal control facility / municipal pound
					Owner Surrender		Oct 15 2015 5:49PM	Owner Surrender				Too Many Other Animals		No	Jan 27 2016 3:03PM	Adopted Unaltered				Mouse	Black		Male	5	7
					Owner Surrender		Sep 25 2015 2:19PM	Owner Surrender				No Longer Wanted		No	Sep 26 2015 4:26PM	Adopted				Guinea Pig	Brown		Male	6	8	Pet Store - Chain
					Owner Surrender		Sep 25 2015 2:19PM	Owner Surrender				No Longer Wanted		No	Sep 26 2015 4:26PM	Adopted				Guinea Pig	Tri Color		Male	6	8	Pet Store - Chain
					Owner Surrender		Oct 11 2015 1:26PM	Owner Surrender				Moving House		No	Oct 17 2015 4:10PM	Adopted				Hamster	Beige		Male	5	3	Friend/relative - from planned litter
					Stray		Sep 10 2015 2:43PM	Stray (No ID)						No	Nov 29 2015 2:54PM	Adopted				Rat	Black		Male	5	8
					Stray		Sep 10 2015 2:43PM	Stray (No ID)						No	Nov 29 2015 2:54PM	Adopted				Rat	Brown		Male	5	8
					Humane Officer Surrendered		Nov 9 2015 4:55PM	Cruelty Complaint				Too Many Other Animals		No	Nov 11 2015 8:06PM	Transfer Out				Rat	White		Unknown
					Humane Officer Surrendered		Nov 9 2015 4:55PM	Cruelty Complaint				Too Many Other Animals		No	Nov 11 2015 8:06PM	Transfer Out				Rat	White		Unknown
					Humane Officer Surrendered		Nov 9 2015 4:55PM	Cruelty Complaint				Too Many Other Animals		No	Nov 11 2015 8:06PM	Transfer Out				Rat	White		Unknown
					Humane Officer Surrendered		Nov 9 2015 4:55PM	Cruelty Complaint				Too Many Other Animals		No	Nov 11 2015 8:06PM	Transfer Out				Rat	White		Unknown
					Humane Officer Surrendered		Nov 9 2015 4:55PM	Cruelty Complaint				Too Many Other Animals		No	Nov 11 2015 8:06PM	Transfer Out				Rat	White		Unknown
					Humane Officer Surrendered		Nov 9 2015 4:55PM	Cruelty Complaint				Too Many Other Animals		No	Nov 11 2015 8:06PM	Transfer Out				Rat	White		Unknown
					Humane Officer Surrendered		Nov 9 2015 4:55PM	Cruelty Complaint				Too Many Other Animals		No	Nov 11 2015 8:06PM	Transfer Out				Rat	White		Unknown
					Humane Officer Surrendered		Nov 9 2015 4:55PM	Cruelty Complaint				Too Many Other Animals		No	Nov 11 2015 8:06PM	Transfer Out				Rat	White		Unknown
					Humane Officer Surrendered		Nov 9 2015 4:55PM	Cruelty Complaint				Too Many Other Animals		No	Nov 11 2015 8:06PM	Transfer Out				Rat	White		Unknown
					Humane Officer Surrendered		Nov 9 2015 4:55PM	Cruelty Complaint				Too Many Other Animals		No	Nov 11 2015 8:09PM	Transfer Out				Rat	White		Male
					Humane Officer Surrendered		Nov 9 2015 4:55PM	Cruelty Complaint				Too Many Other Animals		No	Nov 11 2015 8:09PM	Transfer Out				Rat	White		Male
					Humane Officer Surrendered		Nov 9 2015 4:55PM	Cruelty Complaint				Too Many Other Animals		No	Nov 11 2015 8:09PM	Transfer Out				Rat	White		Male
					Humane Officer Surrendered		Nov 9 2015 4:55PM	Cruelty Complaint				Too Many Other Animals		No	Nov 11 2015 8:09PM	Transfer Out				Rat	White		Male
					Humane Officer Surrendered		Nov 9 2015 4:55PM	Cruelty Complaint				Too Many Other Animals		No	Nov 11 2015 8:11PM	Transfer Out				Rat	White		Female
					Humane Officer Surrendered		Nov 9 2015 4:55PM	Cruelty Complaint				Too Many Other Animals		No	Nov 11 2015 8:11PM	Transfer Out				Rat	White		Female
					Humane Officer Surrendered		Nov 9 2015 4:55PM	Cruelty Complaint				Too Many Other Animals		No	Nov 11 2015 8:11PM	Transfer Out				Rat	White		Female
					Humane Officer Surrendered		Nov 9 2015 4:55PM	Cruelty Complaint				Too Many Other Animals		No	Nov 11 2015 8:11PM	Transfer Out				Rat	White		Female
					Humane Officer Surrendered		Nov 9 2015 4:55PM	Cruelty Complaint				Too Many Other Animals		No	Nov 11 2015 8:11PM	Transfer Out				Rat	White		Female
					Humane Officer Surrendered		Nov 9 2015 4:55PM	Cruelty Complaint				Too Many Other Animals		No	Nov 11 2015 8:11PM	Transfer Out				Rat	White		Female
					Humane Officer Surrendered		Nov 9 2015 4:55PM	Cruelty Complaint				Too Many Other Animals		No	Nov 11 2015 8:11PM	Transfer Out				Rat	White		Female
					Humane Officer Surrendered		Nov 9 2015 4:55PM	Cruelty Complaint				Too Many Other Animals		No	Nov 11 2015 8:11PM	Transfer Out				Rat	White		Female
					Humane Officer Surrendered		Nov 9 2015 4:55PM	Cruelty Complaint				Too Many Other Animals		No	Nov 11 2015 8:11PM	Transfer Out				Rat	White		Female
					Humane Officer Surrendered		Nov 9 2015 4:55PM	Cruelty Complaint				Too Many Other Animals		No	Nov 11 2015 8:11PM	Transfer Out				Rat	White		Female
					Humane Officer Surrendered		Nov 9 2015 4:55PM	Cruelty Complaint				Too Many Other Animals		No	Nov 11 2015 8:11PM	Transfer Out				Rat	White		Female
					Humane Officer Surrendered		Nov 9 2015 4:55PM	Cruelty Complaint				Too Many Other Animals		No	Nov 11 2015 8:11PM	Transfer Out				Rat	White		Female
					Humane Officer Surrendered		Nov 9 2015 4:55PM	Cruelty Complaint				Too Many Other Animals		No	Nov 11 2015 8:11PM	Transfer Out				Rat	White		Female
					Owner Surrender		Oct 10 2015 3:58PM	Owner Surrender				No Time		No	Oct 16 2015 4:46PM	Adopted Unaltered				Guinea Pig	White		Female	8	3	Animal shelter - other BC SPCA shelter
					Humane Officer Surrendered		Oct 1 2015 3:51PM	Cruelty Complaint						No	Nov 14 2015 1:57PM	Adopted				Rat	White		Female	4	11
					Humane Officer Seized		Sep 30 2015 4:44PM	Protective Custody						No	Nov 14 2015 1:57PM	Adopted				Rat	White		Female	4	9
					Humane Officer Seized		Sep 30 2015 4:44PM	Protective Custody						No	Nov 14 2015 1:57PM	Adopted				Rat	White		Female	4	9
					Owner Surrender		Oct 8 2015 11:04AM	Owner Surrender				Abandoned By A Friend Or Relative		Yes	Dec 16 2015 12:37PM	Adopted Altered				Ferret	Grey		Male	8	7	Pet Store - Independent
					Owner Surrender		Oct 8 2015 11:04AM	Owner Surrender				Abandoned By A Friend Or Relative		Yes	Dec 16 2015 12:37PM	Adopted Altered				Ferret	Brown		Male	6	1	Pet Store - Independent
					Owner Surrender		Oct 8 2015 11:04AM	Owner Surrender				Abandoned By A Friend Or Relative		Yes	Dec 16 2015 12:37PM	Adopted Altered				Ferret	Albino		Male	6	1	Pet Store - Independent
					Owner Surrender		Oct 8 2015 11:04AM	Owner Surrender				Abandoned By A Friend Or Relative		Yes	Dec 16 2015 12:37PM	Adopted Altered				Ferret	Grey		Male	7	7	Pet Store - Independent
					Owner Surrender		Aug 25 2015 3:09PM	Owner Surrender				New Baby		No	Sep 5 2015 3:51PM	Adopted				Guinea Pig	Black		Female	6	9	Pet Store - Chain
					Owner Surrender		Aug 25 2015 3:09PM	Owner Surrender				New Baby		No	Sep 5 2015 3:51PM	Adopted				Guinea Pig	Black		Female	6	3	Pet Store - Chain
					Humane Officer Surrendered		Sep 21 2015 6:30PM	Owner Surrender				Too Many Other Animals		No	Oct 11 2015 3:36PM	Adopted				Rat	White		Male	4	9
					Humane Officer Surrendered		Sep 21 2015 6:30PM	Owner Surrender				Too Many Other Animals		No	Oct 11 2015 3:36PM	Adopted				Rat	White		Male	4	9
					Humane Officer Surrendered		Sep 21 2015 6:30PM	Owner Surrender				Too Many Other Animals		No	Oct 11 2015 3:36PM	Adopted				Rat	White		Male	4	10
					Stray		Oct 13 2015 12:51PM	Stray (No ID)						No	Dec 4 2015 11:10AM	Adopted				Rat	Cream		Female	6	1
					Owner Surrender		Sep 1 2015 10:32AM	Owner Surrender				Unwanted Litter		No	Sep 23 2015 11:00AM	Adopted Unaltered				Mouse	White		Female	5	0
					Owner Surrender		Sep 1 2015 10:32AM	Owner Surrender				Unwanted Litter		No	Sep 23 2015 11:00AM	Adopted Unaltered				Mouse	Tan		Female	4	9
					Owner Surrender		Sep 17 2015 3:37PM	Owner Surrender				Holidays/travel		No	Oct 4 2015 4:19PM	Adopted				Guinea Pig	White		Male	5	8	Pet Store - Chain
					Humane Officer Surrendered		Sep 9 2015 5:34PM	Cruelty Complaint						No	Sep 21 2015 2:26PM	Euthanized by Offsite Vet				Guinea Pig	White		Female
					Shelter Offspring		Oct 15 2015 5:52PM	Owner Surrender						No	Oct 21 2016 3:34PM	Adopted				Mouse	White		Female	4	7
					Shelter Offspring		Oct 15 2015 5:52PM	Owner Surrender						No	Oct 21 2016 3:36PM	Adopted				Mouse	Albino		Female	4	7
					Shelter Offspring		Nov 5 2015 5:52PM	Owner Surrender						No	Oct 21 2016 3:22PM	Adopted				Mouse	Dark Grey		Female	4	7
					Stray		Sep 17 2015 2:46PM	Stray (No ID)						No	Sep 22 2015 4:56PM	Adopted				Rat	Black		Female	5	8
					Stray		Sep 17 2015 2:46PM	Stray (No ID)						No	Sep 22 2015 4:56PM	Adopted				Rat	White		Female	5	8
					Owner Surrender		Oct 17 2015 2:36PM	Owner Surrender				Moving House		No	Jan 29 2016 1:22PM	Adopted Unaltered				Gerbil	Black		Female	4	10
					Owner Surrender		Aug 15 2015 1:11PM	Owner Surrender				Holidays/travel		No	Aug 20 2015 12:48PM	Adopted				Guinea Pig	Tri Color		Female	5	3	Pet Store - Chain
					Owner Surrender		Aug 15 2015 1:11PM	Owner Surrender				Holidays/travel		No	Aug 20 2015 12:48PM	Adopted				Guinea Pig	Tri Color		Female	5	3	Pet Store - Chain
					Humane Officer Surrendered		Aug 18 2015 5:28PM	Cruelty Complaint						No	Aug 25 2015 2:57PM	Adopted				Rat	White		Female	5	0
					Stray		Aug 18 2015 1:33PM	Stray (No ID)						Unknown	Aug 26 2015 12:09PM	Adopted				Guinea Pig	White		Female	5	9
					Owner Surrender		Aug 29 2015 2:37PM	Stray (No ID)				Upper Respiratory Infection (uri)		Unknown	Aug 29 2015 2:39PM	Euthanized				Rat	Grey		Unknown	1	0	Offspring of my own pet - planned litter
					Owner Surrender		Aug 17 2015 1:30PM	Owner Surrender				Holidays/travel		No	Aug 28 2015 4:29PM	Adopted				Gerbil	White		Female	5	9	Pet Store - Chain
					Owner Surrender		Aug 17 2015 1:30PM	Owner Surrender				Holidays/travel		No	Aug 28 2015 4:29PM	Adopted				Gerbil	Black		Female	5	9	Pet Store - Chain
					Owner Surrender		Sep 1 2015 10:32AM	Owner Surrender				Unwanted Litter		No	Oct 30 2015 3:31PM	Euthanized				Mouse	Brown		Male	0	4	Pet Store - Independent
					Stray		Sep 2 2015 3:03PM	Stray (No ID)						Yes	Sep 3 2015 3:42PM	Euthanized				Ferret	Grey		Male	1	0
					Owner Surrender		Aug 31 2015 2:08PM	Owner Surrender				Abandoned By A Friend Or Relative		No	Sep 10 2015 11:56AM	Adopted Unaltered				Rat	Brown		Female	5	5	Friend/relative - rescued/aband oned
					Owner Surrender		Aug 31 2015 2:08PM	Owner Surrender				Abandoned By A Friend Or Relative		No	Sep 10 2015 11:56AM	Adopted Unaltered				Rat	Black		Female	5	5
					Humane Officer Surrendered		Aug 19 2015 5:29PM	Cruelty Complaint						No	Sep 14 2015 12:42PM	Adopted Unaltered				Rat	White		Male	5	0
					Humane Officer Surrendered		Aug 17 2015 3:46PM	Cruelty Complaint						No	Sep 14 2015 12:42PM	Adopted Unaltered				Rat	White		Male	5	0
					Euthanasia Request		Sep 17 2015 4:27PM	Euthanasia						No	Sep 17 2015 4:43PM	Euthanized				Rat	Black		Female	1	6
					Stray		Sep 2 2015 3:03PM	Stray (No ID)						Yes	Sep 19 2015 12:25PM	Adopted Altered				Ferret	White		Female	5	9
					Owner Surrender		Sep 18 2015 1:25PM	Owner Surrender				Owner Had Allergies		No	Sep 20 2015 12:38PM	Adopted				Guinea Pig	Black		Female	5	2	Pet Store - Chain
					Owner Surrender		Sep 9 2015 3:48PM	Owner Surrender				Moving House		No	Sep 26 2015 1:09PM	Adopted				Guinea Pig	Brown		Male	6	2	Pet Store - Chain
					Owner Surrender		Sep 23 2015 11:18AM	Owner Surrender				No Longer Wanted		No	Sep 26 2015 3:35PM	Adopted				Guinea Pig	Brown		Male	10	2	Animal shelter - other BC SPCA shelter
					Owner Surrender		Sep 23 2015 11:18AM	Owner Surrender				No Longer Wanted		No	Sep 26 2015 3:35PM	Adopted				Guinea Pig	Brown		Male	10	2	Animal shelter - other BC SPCA shelter
					Stray		Sep 2 2015 3:03PM	Stray (No ID)						Yes	Sep 29 2015 3:33PM	Adopted Altered				Ferret	Brown		Male	5	9
					Owner Surrender		Sep 29 2015 5:32PM	Stray (No ID)				Abandoned By A Friend Or Relative		No	Oct 2 2015 12:25PM	Euthanized by Offsite Vet				Rat	White		Female	6	0	Free - newspaper ad
					Stray		Oct 2 2015 3:32PM	Stray (No ID)						Unknown	Oct 2 2015 4:11PM	Redeemed				Ferret	Brown		Unknown	5	8
					Humane Officer Surrendered		Oct 3 2015 12:56PM	Cruelty Complaint						No	Oct 3 2015 9:19PM	Euthanized				Rat	White		Male	1	0
					Owner Surrender		Sep 17 2015 10:43AM	Owner Surrender				Landlord Does Not Allow Pets		No	Oct 3 2015 1:25PM	Adopted				Guinea Pig	White		Male	4	8	Friend/relative - rescued/aband oned
					Owner Surrender		Sep 17 2015 10:43AM	Owner Surrender				Landlord Does Not Allow Pets		Unknown	Oct 3 2015 1:25PM	Adopted				Guinea Pig	Brown		Male	6	3	Pet Store - Chain
					Humane Officer Surrendered		Sep 21 2015 6:30PM	Owner Surrender				Too Many Other Animals		No	Oct 5 2015 3:08PM	Adopted				Rat	White		Female	4	9
					Humane Officer Surrendered		Sep 21 2015 6:30PM	Owner Surrender				Too Many Other Animals		No	Oct 5 2015 3:08PM	Adopted				Rat	White		Female	4	9
					Owner Surrender		Oct 4 2015 2:40PM	Owner Surrender				No Longer Wanted		Yes	Oct 6 2015 12:19PM	Redeemed				Ferret	Tri Color		Female	6	8	Found abandoned
					Owner Surrender		Oct 4 2015 2:40PM	Owner Surrender				No Longer Wanted		Yes	Oct 6 2015 12:17PM	Redeemed				Ferret	Tri Color		Female	6	8	Found abandoned
					Owner Surrender		Sep 17 2015 10:43AM	Owner Surrender				Landlord Does Not Allow Pets		Unknown	Oct 6 2015 12:53PM	Adopted				Guinea Pig	Brown		Male	6	3	Pet Store - Chain
					Owner Surrender		Oct 3 2015 12:43PM	Owner Surrender				Aggression		No	Oct 8 2015 4:15PM	Adopted				Rat	Black		Male	5	3	Free - online ad
					Owner Surrender		Oct 3 2015 12:43PM	Owner Surrender				Aggression		No	Oct 8 2015 4:15PM	Adopted				Rat	Black		Male	5	3
					Owner Surrender		Sep 9 2015 11:47AM	Owner Surrender				Unable To Find Home		No	Oct 10 2015 1:17PM	Adopted				Guinea Pig	Orange		Male	5	8	Friend/relative - rescued/aband oned
					Humane Officer Surrendered		Sep 21 2015 6:30PM	Owner Surrender				Too Many Other Animals		No	Oct 10 2015 2:21PM	Adopted				Rat	White		Female	4	9
					Humane Officer Surrendered		Sep 21 2015 6:30PM	Owner Surrender				Too Many Other Animals		No	Oct 10 2015 2:21PM	Adopted				Rat	White		Female	4	9
					Owner Surrender		Sep 10 2015 10:10AM	Owner Surrender				Other		No	Oct 10 2015 4:18PM	Adopted				Hamster	White		Male	5	2	Pet Store - Chain
					Stray		Sep 2 2015 2:12PM	Stray (No ID)						Unknown	Oct 14 2015 11:38AM	Adopted				Rat	Tan		Male	6	9
					Stray		Sep 2 2015 2:16PM	Stray (No ID)						Unknown	Oct 14 2015 11:38AM	Adopted				Rat	White		Male	6	9
					Humane Officer Surrendered		Sep 9 2015 5:34PM	Cruelty Complaint						No	Oct 14 2015 4:17PM	Adopted				Guinea Pig	Tri Color		Female	5	6
					Humane Officer Surrendered		Sep 9 2015 5:34PM	Cruelty Complaint						No	Oct 14 2015 4:17PM	Adopted				Guinea Pig	Tri Color		Female	5	6
					Stray		Oct 2 2015 1:29PM	Stray (No ID)						No	Oct 16 2015 1:10PM	Adopted Unaltered				Ferret	Cream		Female	6	8
					Owner Surrender		Sep 15 2015 12:00PM	Owner Surrender				Too Many Other Animals		No	Oct 17 2015 3:28PM	Adopted				Guinea Pig	Cream		Female			Friend/relative - rescued/aband oned
					Returns		Oct 10 2015 1:59PM	Return				Holidays/travel		No	Oct 18 2015 9:50AM	Adopted				Guinea Pig	White		Male	5	8	Pet Store - Chain
					Stray		Oct 9 2015 1:40PM	Stray (No ID)						No	Oct 22 2015 5:13PM	Adopted				Hamster	Tri Color		Male	5	7
					Humane Officer Surrendered		Sep 9 2015 5:34PM	Cruelty Complaint						No	Oct 24 2015 2:21PM	Adopted				Guinea Pig	Tri Color		Female
					Humane Officer Surrendered		Sep 9 2015 5:34PM	Cruelty Complaint						No	Oct 24 2015 2:21PM	Adopted				Guinea Pig	Tri Color		Female
					Stray		Oct 6 2015 1:28PM	Stray (No ID)						No	Oct 24 2015 2:33PM	Adopted				Hamster	White		Male	6	8
					Owner Surrender		Oct 18 2015 3:24PM	Owner Surrender				Other		No	Oct 25 2015 9:11AM	Adopted				Rat	White		Male	6	1	Friend/relative - rescued/aband oned
					Owner Surrender		Oct 18 2015 3:24PM	Owner Surrender				Other		No	Oct 25 2015 9:11AM	Adopted				Rat	White		Male	6	1	Friend/relative - rescued/aband oned
					Owner Surrender		Sep 14 2015 2:37PM	Owner Surrender				Moving House		No	Nov 3 2015 3:41PM	Adopted Unaltered				Guinea Pig	White		Male	6	8	Free - newspaper ad
					Humane Officer Surrendered		Nov 9 2015 4:55PM	Cruelty Complaint				Too Many Other Animals		No	Nov 9 2015 5:29PM	Euthanized				Rat	White		Unknown
					Humane Officer Surrendered		Nov 9 2015 4:55PM	Cruelty Complaint				Too Many Other Animals		No	Nov 9 2015 5:30PM	Euthanized				Rat	White		Unknown
					Humane Officer Surrendered		Nov 9 2015 4:55PM	Cruelty Complaint				Too Many Other Animals		No	Nov 9 2015 7:15PM	Euthanized				Rat	White		Unknown
					Humane Officer Surrendered		Nov 9 2015 4:55PM	Cruelty Complaint				Too Many Other Animals		No	Nov 9 2015 7:15PM	Euthanized				Rat	White		Unknown
					Humane Officer Surrendered		Nov 9 2015 4:55PM	Cruelty Complaint				Too Many Other Animals		No	Nov 9 2015 7:16PM	Euthanized				Rat	Black		Unknown
					Humane Officer Surrendered		Nov 9 2015 4:55PM	Cruelty Complaint				Too Many Other Animals		No	Nov 9 2015 7:16PM	Euthanized				Rat	White		Male
					Humane Officer Surrendered		Nov 9 2015 4:55PM	Cruelty Complaint				Too Many Other Animals		No	Nov 9 2015 7:17PM	Euthanized				Rat	Black		Unknown
					Humane Officer Surrendered		Nov 9 2015 4:55PM	Cruelty Complaint				Too Many Other Animals		No	Nov 9 2015 6:30PM	Euthanized				Rat	White		Unknown
					Humane Officer Surrendered		Nov 9 2015 4:55PM	Cruelty Complaint				Too Many Other Animals		No	Nov 9 2015 6:43PM	Euthanized				Rat	Brown		Unknown
					Humane Officer Surrendered		Nov 9 2015 4:55PM	Cruelty Complaint				Too Many Other Animals		No	Nov 9 2015 6:59PM	Euthanized				Rat	Cream		Unknown
					Humane Officer Surrendered		Nov 9 2015 4:55PM	Cruelty Complaint				Too Many Other Animals		No	Nov 9 2015 7:08PM	Euthanized				Rat	White		Unknown
					Humane Officer Surrendered		Nov 9 2015 4:55PM	Cruelty Complaint				Too Many Other Animals		No	Nov 9 2015 7:14PM	Unassisted Death				Rat	White		Unknown
					Humane Officer Surrendered		Nov 9 2015 4:55PM	Cruelty Complaint				Too Many Other Animals		No	May 21 2016 8:15AM	Euthanized				Rat	Beige		Female	1	4
					Humane Officer Surrendered		Nov 4 2015 4:11PM	Cruelty Complaint				Too Many Other Animals		No	Nov 4 2015 5:40PM	Euthanized				Rat	Dark Grey		Unknown	0	0
					Humane Officer Surrendered		Nov 4 2015 4:11PM	Cruelty Complaint				Too Many Other Animals		No	Feb 4 2016 11:46AM	Euthanized by Offsite Vet				Rat	White		Male	0	5
					Owner Surrender		Oct 28 2015 2:54PM	Owner Surrender				Too Many Other Animals		No	Nov 6 2015 1:54PM	Adopted				Hamster	Cream		Unknown	4	8
					Owner Surrender		Oct 28 2015 4:42PM	Owner Surrender				No Time		No	Nov 6 2015 1:54PM	Adopted				Hamster	Brown		Unknown	5	11	Pet Store - Independent
					Owner Surrender		Oct 28 2015 2:54PM	Owner Surrender				Too Many Other Animals		No	Nov 6 2015 2:44PM	Adopted				Hamster	Cream		Female	4	8
					Owner Surrender		Oct 28 2015 2:54PM	Owner Surrender				Too Many Other Animals		No	Nov 7 2015 12:24PM	Adopted				Hamster	Cream		Male	4	8
					Returns		Oct 4 2015 3:12PM	Return				No Longer Wanted		No	Nov 7 2015 12:42PM	Adopted				Guinea Pig	Brown		Male	10	2	Animal shelter - other BC SPCA shelter
							Oct 4 2015 3:12PM								Nov 7 2015 12:42PM											Animal shelter - other BC SPCA shelter
					Returns		Oct 4 2015 3:14PM	Return				No Longer Wanted		No	Nov 7 2015 12:42PM	Adopted				Guinea Pig	Brown		Male	10	2	Animal shelter - other BC SPCA shelter
					Owner Surrender		Oct 28 2015 2:54PM	Owner Surrender				Too Many Other Animals		No	Nov 7 2015 3:31PM	Adopted				Hamster	Cream		Male	4	8
					Humane Officer Surrendered		Sep 9 2015 5:34PM	Cruelty Complaint						Unknown	Nov 7 2015 3:57PM	Adopted				Guinea Pig	Tan		Male
					Humane Officer Surrendered		Sep 9 2015 5:34PM	Cruelty Complaint						Unknown	Nov 7 2015 3:57PM	Adopted				Guinea Pig	White		Male
					Stray		Nov 5 2015 3:55PM	Stray (No ID)						Unknown	Nov 8 2015 12:52PM	Redeemed				Ferret	Beige		Female
					Humane Officer Seized		Sep 30 2015 4:44PM	Protective Custody						No	Nov 8 2015 1:37PM	Adopted				Rat	White		Female	4	9
					Humane Officer Surrendered		Sep 30 2015 4:55PM	Protective Custody						No	Nov 8 2015 1:37PM	Adopted				Rat	White		Female	5	8
					Owner Surrender		Oct 28 2015 2:54PM	Owner Surrender				Too Many Other Animals		No	Nov 8 2015 2:27PM	Adopted				Hamster	Cream		Unknown	4	8
					Stray		Oct 22 2015 12:08PM	Stray (No ID)						No	Nov 10 2015 2:46PM	Adopted Unaltered				Guinea Pig	Tri Color		Male
					Owner Surrender		Oct 28 2015 2:54PM	Owner Surrender				Too Many Other Animals		No	Nov 12 2015 1:30PM	Adopted				Hamster	Cream		Male	4	8
					Owner Surrender		Oct 30 2015 1:06PM	Owner Surrender				Too Many Other Animals		No	Nov 12 2015 3:09PM	Adopted Unaltered				Guinea Pig	Black		Female	5	5	Free - online ad
					Shelter Offspring		Oct 15 2015 5:52PM	Owner Surrender						No	Nov 14 2015 12:24PM	Adopted				Mouse	Tan		Male	3	3
					Shelter Offspring		Oct 15 2015 5:52PM	Owner Surrender						No	Nov 14 2015 12:24PM	Adopted				Mouse	Tan		Male	3	3
					Owner Surrender		Oct 20 2015 3:34PM	Owner Surrender				No Time		No	Nov 14 2015 2:21PM	Adopted Unaltered				Guinea Pig	Orange		Male	6	7	Friend/relative - from unplanned litter
					Owner Surrender		Oct 20 2015 3:34PM	Owner Surrender				No Time		No	Nov 14 2015 2:21PM	Adopted Unaltered				Guinea Pig	Black		Male	6	7	Friend/relative - from unplanned litter
					Owner Surrender		Oct 28 2015 2:54PM	Owner Surrender				Too Many Other Animals		No	Nov 25 2015 11:24AM	Adopted				Hamster	Cream		Male	4	8
					Owner Surrender		Oct 28 2015 2:54PM	Owner Surrender				Too Many Other Animals		No	Nov 25 2015 11:24AM	Adopted				Hamster	Brown		Male	4	8
					Stray		Oct 22 2015 12:08PM	Stray (No ID)						No	Nov 29 2015 3:25PM	Adopted				Guinea Pig	White		Female
					Shelter Offspring		Oct 15 2015 5:52PM	Owner Surrender						No	Dec 2 2015 2:12PM	Adopted				Mouse	Black		Male	4	7
					Shelter Offspring		Oct 15 2015 5:52PM	Owner Surrender						No	Dec 2 2015 2:12PM	Adopted				Mouse	Tan		Male	4	7	Offspring of my own pet - unplanned litter
					Owner Surrender		Oct 15 2015 5:49PM	Owner Surrender				Too Many Other Animals		No	Dec 2 2015 2:12PM	Adopted				Mouse	Black		Male	5	1
					Shelter Offspring		Oct 15 2015 5:52PM	Owner Surrender						No	Dec 2 2015 2:12PM	Adopted				Mouse	Black		Male	4	7
					Owner Surrender		Oct 8 2015 11:04AM	Owner Surrender				Abandoned By A Friend Or Relative		Yes	Dec 2 2015 3:44PM	Adopted Altered				Ferret	Black		Female	6	7	Pet Store - Independent
					Owner Surrender		Oct 28 2015 2:54PM	Owner Surrender				Too Many Other Animals		No	Dec 3 2015 2:27PM	Adopted				Hamster	Cream		Female	4	8
					Humane Officer Surrendered		Nov 9 2015 4:55PM	Cruelty Complaint				Too Many Other Animals		No	Dec 8 2015 11:57AM	Adopted				Rat	White		Male	5	1
					Humane Officer Surrendered		Nov 9 2015 4:55PM	Cruelty Complaint				Too Many Other Animals		No	Dec 8 2015 11:57AM	Adopted				Rat	Grey		Male	4	10
					Owner Surrender		Oct 28 2015 2:54PM	Owner Surrender				Too Many Other Animals		No	Dec 8 2015 12:26PM	Adopted				Hamster	Cream		Male	4	8
					Humane Officer Surrendered		Nov 9 2015 4:55PM	Cruelty Complaint				Too Many Other Animals		No	Dec 9 2015 1:56PM	Adopted				Rat	Dark Grey		Male	0	7
					Humane Officer Surrendered		Nov 9 2015 4:55PM	Cruelty Complaint				Too Many Other Animals		No	Dec 9 2015 1:56PM	Adopted				Rat	Dark Grey		Male	4	11
					Owner Surrender		Oct 28 2015 2:54PM	Owner Surrender				Too Many Other Animals		No	Dec 12 2015 1:45PM	Adopted				Hamster	Cream		Female	4	8	Pet Store - Chain
					Humane Officer Surrendered		Nov 4 2015 4:11PM	Cruelty Complaint				Too Many Other Animals		No	Dec 13 2015 1:04PM	Adopted Unaltered				Rat	Beige		Male	4	9
					Humane Officer Surrendered		Nov 4 2015 4:11PM	Cruelty Complaint				Too Many Other Animals		No	Dec 13 2015 1:04PM	Adopted Unaltered				Rat	Brown		Male	4	9
					Owner Surrender		Oct 31 2015 1:48PM	Owner Surrender				No Time		No	Dec 19 2015 2:01PM	Adopted				Guinea Pig	White		Male	5	7	Free - online ad
					Owner Surrender		Oct 31 2015 1:48PM	Owner Surrender				No Time		No	Dec 19 2015 2:01PM	Adopted				Guinea Pig	Black		Male	5	7	Free - online ad
					Owner Surrender		Oct 17 2015 2:36PM	Owner Surrender				Moving House		No	Dec 19 2015 2:09PM	Adopted				Gerbil	Black		Male	4	10
					Owner Surrender		Oct 17 2015 2:36PM	Owner Surrender				Moving House		No	Dec 19 2015 2:09PM	Adopted				Gerbil	Black		Male	4	10
					Stray		Oct 8 2015 2:06PM	Stray (No ID)						No	Oct 10 2015 1:12PM	Adopted				Rat	Brown		Female	4	10
					Owner Surrender		Nov 3 2015 3:31PM	Owner Surrender				Cant Afford		No	Jan 8 2016 4:02PM	Adopted				Guinea Pig	Brown		Male	5	11	Free - online ad
					Owner Surrender		Nov 3 2015 3:31PM	Owner Surrender				Cant Afford		No	Jan 8 2016 4:02PM	Adopted				Guinea Pig	Tri Color		Male	5	11
					Owner Surrender		Oct 30 2015 1:06PM	Owner Surrender				Too Many Other Animals		No	Jan 9 2016 12:56PM	Adopted				Guinea Pig	Tri Color		Female	5	5	Free - online ad
					Owner Surrender		Oct 25 2015 4:19PM	Owner Surrender				Landlord Does Not Allow Pets		No	Jan 31 2016 2:50PM	Adopted Unaltered				Gerbil	Tan		Female	6	7	Pet Store - Independent
					Owner Surrender		Aug 21 2015 12:56PM	Owner Surrender				Vet Costs		Unknown	Aug 27 2015 11:27AM	Euthanized by Offsite Vet				Guinea Pig	Tri Color		Female	3	0	Pet Store - Chain
					Owner Surrender		Oct 17 2015 2:36PM	Owner Surrender				Moving House		No	Mar 12 2016 3:09PM	Adopted				Gerbil	Black		Male	4	10
					Owner Surrender		Oct 17 2015 2:36PM	Owner Surrender				Moving House		No	Mar 12 2016 3:09PM	Adopted				Gerbil	Black		Male	4	10
					Euthanasia Request		Sep 10 2015 4:47PM	Euthanasia						Yes	Sep 10 2015 5:19PM	Euthanized				Ferret	Brown		Female	5	0
					Stray		Aug 16 2015 1:24PM	Stray (No ID)						Yes	Aug 25 2015 4:06PM	Adopted Altered				Ferret	Tan		Male
					Owner Surrender		Oct 10 2015 10:51AM	Owner Surrender				Problems With Other Pets		No	Oct 30 2015 1:15PM	Adopted				Gerbil	Grey		Male			Friend/relative - from unplanned litter
					Owner Surrender		Oct 10 2015 10:51AM	Owner Surrender				Problems With Other Pets		No	Oct 30 2015 1:15PM	Adopted				Gerbil	Black		Male			Friend/relative - from unplanned litter
					Stray		Aug 16 2015 3:29PM	Stray (No ID)						No	Aug 30 2015 1:06PM	Adopted				Rat	White		Female	6	9
					Stray		Aug 16 2015 3:29PM	Stray (No ID)						No	Aug 30 2015 1:06PM	Adopted				Rat	White		Female	6	9
					Stray		Oct 13 2015 12:51PM	Stray (No ID)						No	Nov 29 2015 5:22PM	Euthanized by Offsite Vet				Rat	Black		Female	1	7
					Humane Officer Surrendered		Nov 9 2015 4:55PM	Cruelty Complaint				Too Many Other Animals		No	Nov 28 2015 1:15PM	Adopted				Rat	Tan		Female	4	10
					Humane Officer Surrendered		Nov 9 2015 4:55PM	Cruelty Complaint				Too Many Other Animals		No	Nov 28 2015 1:15PM	Adopted				Rat	White		Female
					Humane Officer Surrendered		Nov 9 2015 4:55PM	Cruelty Complaint				Too Many Other Animals		No	Nov 28 2015 1:15PM	Adopted				Rat	White		Female
					Shelter Offspring		Oct 15 2015 5:52PM	Owner Surrender						No	Jan 6 2016 9:38AM	Adopted				Mouse	Tan		Female	4	7
					Owner Surrender		Sep 24 2015 2:12PM	Owner Surrender				Cant Afford		Yes	Nov 13 2015 12:13PM	Adopted Altered				Ferret	Brown		Female	8	8	Free - newspaper ad
					Owner Surrender		Sep 24 2015 2:12PM	Owner Surrender				Cant Afford		Yes	Nov 13 2015 12:13PM	Adopted Altered				Ferret	Brown		Male	8	8	Free - newspaper ad
					Humane Officer Surrendered		Nov 9 2015 4:55PM	Cruelty Complaint				Too Many Other Animals		No	Feb 4 2016 1:40PM	Adopted				Rat	Grey		Male	5	0
					Humane Officer Surrendered		Nov 9 2015 4:55PM	Cruelty Complaint				Too Many Other Animals		No	Feb 4 2016 1:40PM	Adopted				Rat	Dark Grey		Male
					Owner Surrender		Sep 15 2015 12:00PM	Owner Surrender				Too Many Other Animals		No	Sep 20 2015 1:34PM	Adopted				Guinea Pig	Brown		Male			Friend/relative - rescued/aband oned
							Sep 15 2015 12:00PM	Owner Surrender				Too Many Other Animals			Sep 20 2015 1:34PM											Friend/relative - rescued/aband oned
					Humane Officer Seized		Aug 15 2015 9:29PM	Cruelty Complaint						No	Sep 3 2015 4:53PM	Adopted Unaltered				Rat	White		Male	6	9
					Owner Surrender		Oct 15 2015 5:49PM	Owner Surrender				Too Many Other Animals		No	Jan 12 2016 4:35PM	Euthanized by Offsite Vet				Mouse	Black		Female	1	2	Pet Store - Independent
					Owner Surrender		Oct 15 2015 5:49PM	Owner Surrender				Too Many Other Animals		No	Jan 12 2016 4:35PM	Euthanized by Offsite Vet				Mouse	Black		Female	1	2
					Owner Surrender		Oct 15 2015 5:49PM	Owner Surrender				Too Many Other Animals		No	Jan 12 2016 4:36PM	Euthanized by Offsite Vet				Mouse	Black		Female	1	2
					Shelter Offspring		Oct 15 2015 5:52PM	Owner Surrender						No	May 21 2016 3:02PM	Stolen				Mouse	Brown		Male	4	7
					Shelter Offspring		Oct 15 2015 5:52PM	Owner Surrender						No	Sep 15 2016 2:45PM	Euthanized by Offsite Vet				Mouse	Dark Grey		Female	0	11
					Stray		Oct 16 2015 5:35PM	Stray (No ID)						No	Dec 19 2015 2:26PM	Adopted Unaltered				Mouse	Orange		Male	4	9
					Humane Officer Surrendered		Sep 21 2015 12:04PM	Stray (No ID)						No	Sep 21 2015 12:10PM	DOA - Final Disposition				Rat	White		Male	0	6
					Humane Officer Surrendered		Sep 21 2015 6:30PM	Owner Surrender				Too Many Other Animals		No	Sep 24 2015 6:50PM	Euthanized				Rat	White		Female	0	8
					Humane Officer Surrendered		Sep 21 2015 6:30PM	Owner Surrender				Too Many Other Animals		No	Sep 25 2015 1:23PM	Euthanized				Rat	White		Female	0	0
					Humane Officer Surrendered		Sep 21 2015 6:30PM	Owner Surrender				Too Many Other Animals		No	Sep 25 2015 1:25PM	Euthanized				Rat	White		Female	0	0
					Humane Officer Surrendered		Sep 21 2015 6:30PM	Owner Surrender				Too Many Other Animals		No	Sep 25 2015 1:25PM	Euthanized				Rat	White		Unknown	0	0
					Humane Officer Surrendered		Sep 21 2015 6:30PM	Owner Surrender				Too Many Other Animals		No	Sep 25 2015 1:26PM	Euthanized				Rat	White		Unknown	0	0
					Humane Officer Surrendered		Sep 21 2015 6:30PM	Owner Surrender				Too Many Other Animals		No	Sep 25 2015 1:26PM	Euthanized				Rat	White		Unknown	0	0
					Humane Officer Surrendered		Sep 21 2015 6:30PM	Owner Surrender				Too Many Other Animals		No	Sep 25 2015 1:27PM	Euthanized				Rat	White		Unknown	0	0
					Humane Officer Surrendered		Sep 21 2015 6:30PM	Owner Surrender				Too Many Other Animals		No	Sep 25 2015 1:27PM	Euthanized				Rat	White		Unknown	0	0
					Humane Officer Surrendered		Sep 21 2015 6:30PM	Owner Surrender				Too Many Other Animals		No	Sep 25 2015 1:30PM	Euthanized				Rat	White		Unknown	0	0
					Humane Officer Surrendered		Sep 21 2015 6:30PM	Owner Surrender				Too Many Other Animals		No	Sep 25 2015 1:32PM	Euthanized				Rat	White		Unknown	0	0
					Humane Officer Surrendered		Sep 21 2015 6:30PM	Owner Surrender				Too Many Other Animals		No	Sep 25 2015 1:33PM	Euthanized				Rat	White		Unknown	0	0
					Humane Officer Surrendered		Sep 21 2015 6:30PM	Owner Surrender				Too Many Other Animals		No	Sep 25 2015 1:34PM	Euthanized				Rat	White		Unknown	0	0
					Humane Officer Surrendered		Sep 21 2015 6:30PM	Owner Surrender				Too Many Other Animals		No	Sep 25 2015 1:35PM	Euthanized				Rat	White		Unknown	0	0
					Humane Officer Surrendered		Sep 21 2015 6:30PM	Owner Surrender				Too Many Other Animals		No	Sep 25 2015 1:36PM	Euthanized				Rat	White		Unknown	0	0
					Humane Officer Surrendered		Sep 21 2015 6:30PM	Owner Surrender				Too Many Other Animals		No	Sep 25 2015 1:36PM	Euthanized				Rat	White		Unknown	0	0
					Humane Officer Surrendered		Sep 21 2015 6:30PM	Owner Surrender				Too Many Other Animals		No	Sep 25 2015 1:37PM	Euthanized				Rat	White		Unknown	0	0
					Humane Officer Surrendered		Sep 21 2015 6:30PM	Owner Surrender				Too Many Other Animals		No	Sep 21 2015 6:35PM	Euthanized by Offsite Vet				Rat	White		Female	0	9
					Humane Officer Surrendered		Sep 30 2015 4:19PM	Cruelty Complaint						No	Sep 30 2015 4:23PM	DOA - Final Disposition				Rat	Beige		Male	0	0
					Humane Officer Surrendered		Sep 30 2015 4:19PM	Cruelty Complaint						No	Sep 30 2015 4:25PM	DOA - Final Disposition				Rat	Beige		Female	0	0
					Humane Officer Surrendered		Sep 30 2015 4:19PM	Cruelty Complaint						No	Sep 30 2015 9:26PM	Euthanized		UU		Rat	Beige		Male	0	0
					Humane Officer Surrendered		Sep 30 2015 4:19PM	Cruelty Complaint						No	Sep 30 2015 8:33PM	Euthanized		UU		Rat	Beige		Unknown	0	0
					Humane Officer Surrendered		Sep 30 2015 4:19PM	Cruelty Complaint						No	Sep 30 2015 8:33PM	Euthanized		UU		Rat	Beige		Unknown	0	0
					Humane Officer Surrendered		Sep 30 2015 4:19PM	Cruelty Complaint						No	Sep 30 2015 8:34PM	Euthanized		UU		Rat	Beige		Unknown	0	0
					Humane Officer Surrendered		Sep 30 2015 4:19PM	Cruelty Complaint						No	Sep 30 2015 8:35PM	Euthanized		UU		Rat	Beige		Unknown	0	0
					Humane Officer Surrendered		Sep 30 2015 4:19PM	Cruelty Complaint						No	Sep 30 2015 8:36PM	Euthanized		UU		Rat	Beige		Unknown	0	0
					Humane Officer Surrendered		Sep 30 2015 4:19PM	Cruelty Complaint						No	Sep 30 2015 8:37PM	Euthanized		UU		Rat	Beige		Unknown	0	0
					Humane Officer Surrendered		Sep 30 2015 4:19PM	Cruelty Complaint						No	Sep 30 2015 8:37PM	Euthanized		UU		Rat	Beige		Unknown	0	0
					Humane Officer Surrendered		Sep 30 2015 4:19PM	Cruelty Complaint						No	Sep 30 2015 8:38PM	Euthanized		UU		Rat	Beige		Unknown	0	0
					Stray		Sep 29 2015 10:35AM	Stray (No ID)						No	Oct 9 2015 4:25PM	Adopted Offsite(Unaltered)				Rat	Grey		Male	9	8
					Owner Surrender		Oct 30 2015 1:06PM	Owner Surrender				Too Many Other Animals		No	Dec 29 2015 11:26AM	Adopted				Guinea Pig	Tri Color		Male	5	5	Free - online ad
					Humane Officer Surrendered		Nov 4 2015 4:11PM	Cruelty Complaint				Too Many Other Animals		No	Jan 30 2016 1:33PM	Adopted				Rat	White		Male	4	9
					Owner Surrender		Sep 5 2015 11:11AM	Owner Surrender				Too Many Other Animals		No	Nov 2 2015 12:33PM	Adopted Unaltered				Gerbil	Beige		Male	4	11	Offspring of my own pet - unplanned litter
					Owner Surrender		Sep 5 2015 11:11AM	Owner Surrender				Too Many Other Animals		No	Nov 2 2015 12:33PM	Adopted Unaltered				Gerbil	Beige		Male	4	11
					Owner Surrender		Oct 17 2015 2:36PM	Owner Surrender				Moving House		No	May 10 2016 4:53PM	Adopted				Gerbil	Black		Female	4	10
					Owner Surrender		Oct 17 2015 2:36PM	Owner Surrender				Moving House		No	May 10 2016 4:53PM	Adopted				Gerbil	Black		Female	5	7
					Owner Surrender		Oct 17 2015 2:36PM	Owner Surrender				Moving House		No	May 10 2016 4:53PM	Adopted				Gerbil	Cream		Female	5	7	Pet Store - Independent
					Owner Surrender		Oct 28 2015 2:54PM	Owner Surrender				Too Many Other Animals		No	Nov 3 2015 3:57PM	Adopted Unaltered				Hamster	Cream		Male	4	8
					Owner Surrender		Sep 5 2015 11:11AM	Owner Surrender				Too Many Other Animals		No	Sep 26 2015 11:27AM	Adopted				Gerbil	Black		Female	4	11
					Owner Surrender		Sep 5 2015 11:11AM	Owner Surrender				Too Many Other Animals		No	Sep 26 2015 11:27AM	Adopted				Gerbil	Black		Female	4	11
					Owner Surrender		Sep 5 2015 11:11AM	Owner Surrender				Too Many Other Animals		No	Sep 26 2015 11:27AM	Adopted				Gerbil	Beige		Female	4	11
					Owner Surrender		Oct 25 2015 4:19PM	Owner Surrender				Landlord Does Not Allow Pets		No	Dec 24 2015 4:50PM	Euthanized				Gerbil	White		Female	2	1	Pet Store - Independent
					Returns		Nov 4 2015 12:23PM	Return				Abandoned By A Friend Or Relative		No	Dec 5 2015 1:21PM	Adopted				Gerbil	Cream		Female	7	2
					Returns		Nov 4 2015 12:29PM	Return				Abandoned By A Friend Or Relative		No	Dec 5 2015 1:21PM	Adopted				Gerbil	Grey		Female	7	2
					Returns		Nov 4 2015 12:32PM	Stray (No ID)				Abandoned By A Friend Or Relative		No	Dec 5 2015 1:21PM	Adopted				Gerbil	Black		Female	7	2
					Owner Surrender		Sep 27 2015 1:06PM	Owner Surrender				Moving House		Yes	Oct 26 2015 10:02AM	Adopted Altered				Rat	White		Male	6	2	Pet Store - Independent
					Owner Surrender		Sep 27 2015 1:14PM	Owner Surrender				Moving House		No	Oct 26 2015 10:02AM	Adopted				Rat	Black		Female	6	2	Pet Store - Independent
					Humane Officer Seized		Sep 30 2015 4:44PM	Protective Custody						No	Nov 3 2015 3:09PM	Adopted Unaltered				Rat	White		Male	4	9
					Humane Officer Seized		Sep 30 2015 4:44PM	Protective Custody						No	Nov 3 2015 3:09PM	Adopted Unaltered				Rat	White		Male	4	9
					Returns		Dec 17 2015 2:24PM	Return						No	Jan 19 2019 11:07AM	Deceased				Mouse	Tan		Male	3	3
					Returns		Dec 17 2015 2:26PM	Return						No	Jan 19 2019 11:07AM	Deceased				Mouse	Tan		Male	3	3
					Owner Surrender		Dec 7 2015 11:04AM	Owner Surrender				Owner Had Debilitating Injury		No	Feb 9 2016 2:35PM	Deceased				Guinea Pig	White		Female	0	5	Pet Store - Chain
					Owner Surrender		Dec 18 2015 11:14AM	Owner Surrender				Moving House		No	Jun 9 2016 3:45PM	Deceased				Guinea Pig	Brown		Female	4	5	Free - newspaper ad
					Shelter Offspring		Jan 4 2016 4:33PM	Owner Surrender						No	Feb 24 2019 2:55PM	Deceased				Mouse	Tan		Male	3	2	Offspring of my own pet - unplanned litter
					Shelter Offspring		Jan 4 2016 4:33PM	Owner Surrender						No	Mar 8 2019 4:29PM	Deceased				Mouse	Tan		Male	3	3	Offspring of my own pet - unplanned litter
					Shelter Offspring		Jan 4 2016 4:33PM	Owner Surrender						No	Mar 28 2019 5:03PM	Deceased				Mouse	Tan		Male	3	3	Offspring of my own pet - unplanned litter
					Shelter Offspring		Jan 4 2016 4:33PM	Owner Surrender						No	Mar 14 2019 2:25PM	Deceased				Mouse	Tan		Male	3	3	Offspring of my own pet - unplanned litter
					Shelter Offspring		Jan 4 2016 4:33PM	Owner Surrender						No	Feb 16 2019 12:49PM	Deceased				Mouse	Tan		Male	3	2	Offspring of my own pet - unplanned litter
					Shelter Offspring		Nov 30 2015 6:00PM	Euthanasia						Unknown	Nov 30 2015 7:52PM	Euthanized				Rat	Beige		Unknown
					Shelter Offspring		Nov 30 2015 6:00PM	Euthanasia						Unknown	Nov 30 2015 7:53PM	Euthanized				Rat	Beige		Unknown
					Shelter Offspring		Nov 30 2015 6:00PM	Euthanasia						Unknown	Nov 30 2015 7:54PM	Euthanized				Rat	Beige		Unknown
					Shelter Offspring		Nov 30 2015 6:00PM	Euthanasia						Unknown	Nov 30 2015 7:54PM	Euthanized				Rat	Beige		Unknown
					Shelter Offspring		Nov 30 2015 6:00PM	Euthanasia						No	Nov 30 2015 7:58PM	Euthanized				Rat	Beige		Unknown
					Shelter Offspring		Nov 30 2015 6:00PM	Euthanasia						No	Nov 30 2015 7:55PM	Euthanized				Rat	Beige		Unknown
					Shelter Offspring		Nov 30 2015 6:00PM	Euthanasia						No	Nov 30 2015 7:59PM	Euthanized				Rat	Beige		Unknown
					Shelter Offspring		Nov 30 2015 6:00PM	Euthanasia						No	Nov 30 2015 7:59PM	Euthanized				Rat	Beige		Unknown
					Shelter Offspring		Nov 30 2015 6:00PM	Euthanasia						No	Nov 30 2015 7:57PM	Euthanized				Rat	Beige		Unknown
					Shelter Offspring		Nov 30 2015 6:00PM	Euthanasia						Unknown	Nov 30 2015 8:01PM	Euthanized				Rat	Beige		Unknown	0	0
					Shelter Offspring		Nov 30 2015 6:00PM	Euthanasia						Unknown	Nov 30 2015 7:56PM	Euthanized				Rat	Beige		Unknown
					Shelter Offspring		Nov 30 2015 6:00PM	Euthanasia						No	Nov 30 2015 7:56PM	Euthanized				Rat	Beige		Unknown
					Shelter Offspring		Dec 14 2015 12:06PM	Stray (No ID)						No	Dec 16 2015 3:33PM	Euthanized				Rat	Black		Unknown
					Shelter Offspring		Dec 14 2015 12:06PM	Stray (No ID)						No	Dec 16 2015 3:34PM	Euthanized				Rat	Black		Unknown
					Shelter Offspring		Dec 14 2015 12:06PM	Stray (No ID)						No	Dec 16 2015 3:34PM	Euthanized				Rat	Black		Unknown
					Shelter Offspring		Dec 14 2015 12:06PM	Stray (No ID)						No	Dec 16 2015 3:35PM	Euthanized				Rat	Black		Unknown
					Shelter Offspring		Dec 14 2015 12:06PM	Stray (No ID)						No	Dec 16 2015 3:36PM	Euthanized				Rat	Black		Unknown
					Shelter Offspring		Dec 14 2015 12:06PM	Stray (No ID)						No	Dec 16 2015 3:37PM	Euthanized				Rat	Black		Unknown
					Shelter Offspring		Dec 14 2015 12:06PM	Stray (No ID)						No	Dec 16 2015 3:38PM	Euthanized				Rat	Black		Unknown
					Shelter Offspring		Dec 27 2015 12:42PM	Euthanasia						No	Dec 27 2015 12:45PM	Euthanized by Offsite Vet				Rat	Grey		Unknown
					Shelter Offspring		Dec 27 2015 12:42PM	Euthanasia						No	Dec 27 2015 12:46PM	Euthanized by Offsite Vet				Rat	Grey		Unknown
					Shelter Offspring		Dec 27 2015 12:42PM	Euthanasia						No	Dec 27 2015 12:47PM	Euthanized by Offsite Vet				Rat	Grey		Unknown
					Shelter Offspring		Dec 27 2015 12:42PM	Euthanasia						No	Dec 27 2015 12:47PM	Euthanized by Offsite Vet				Rat	Grey		Unknown
					Shelter Offspring		Dec 27 2015 12:42PM	Euthanasia						No	Dec 27 2015 12:48PM	Euthanized by Offsite Vet				Rat	Grey		Unknown
					Shelter Offspring		Dec 27 2015 12:42PM	Euthanasia						No	Dec 27 2015 12:48PM	Euthanized by Offsite Vet				Rat	Grey		Unknown
					Shelter Offspring		Dec 27 2015 12:42PM	Euthanasia						No	Dec 27 2015 12:49PM	Euthanized by Offsite Vet				Rat	Grey		Unknown
					Shelter Offspring		Dec 27 2015 12:42PM	Euthanasia						No	Dec 27 2015 12:49PM	Euthanized by Offsite Vet				Rat	Grey		Unknown
					Shelter Offspring		Dec 27 2015 12:42PM	Euthanasia						No	Dec 27 2015 12:50PM	Euthanized by Offsite Vet				Rat	Grey		Unknown
					Owner Surrender		Nov 16 2015 12:55PM	Owner Surrender				Moving House		No	Jan 7 2016 9:27AM	Adopted Unaltered				Rat	Brown		Female	4	8	Offspring of my own pet - planned litter
					Owner Surrender		Nov 16 2015 12:55PM	Owner Surrender				Moving House		No	Jan 7 2016 9:27AM	Adopted Unaltered				Rat	Albino		Female	5	6	Pet Store - Chain
					Owner Surrender		Nov 16 2015 12:55PM	Owner Surrender				Moving House		No	Dec 9 2015 11:50AM	Adopted				Rat	Grey		Female	7	6	Pet Store - Chain
					Owner Surrender		Dec 9 2015 2:27PM	Owner Surrender				Unable To Find Home		No	Dec 27 2015 2:38PM	Adopted		H		Hamster	Black		Female	4	8	Offspring of my own pet - unplanned litter
					Owner Surrender		Dec 8 2015 12:52PM	Owner Surrender				Moving House		No	Dec 13 2015 12:46PM	Adopted				Guinea Pig	Black		Female	4	11	Pet Store - Chain
					Owner Surrender		Nov 30 2015 4:58PM	Owner Surrender				Owner Had Allergies		No	Dec 10 2015 3:52PM	Adopted				Guinea Pig	White		Female	7	0	Pet Store - Chain
					Owner Surrender		Nov 30 2015 4:58PM	Owner Surrender				Owner Had Allergies		No	Dec 10 2015 3:52PM	Adopted				Guinea Pig	Brown		Female	7	0	Pet Store - Chain
					Humane Officer Surrendered		Nov 15 2015 9:14PM	Cruelty Complaint				Too Many Other Animals		No	Dec 21 2015 3:44PM	Adopted				Rat	White		Male
					Stray		Nov 22 2015 10:59AM	Stray (No ID)						Unknown	Nov 23 2015 2:14PM	Euthanized by Offsite Vet				Ferret	Brown		Unknown
					Humane Officer Surrendered		Nov 10 2015 10:06PM	Cruelty Complaint				Too Many Other Animals		No	Nov 11 2015 8:12PM	Transfer Out				Rat	White		Female
					Humane Officer Surrendered		Nov 10 2015 10:06PM	Cruelty Complaint				Too Many Other Animals		No	Nov 11 2015 8:12PM	Transfer Out				Rat	Albino		Unknown
					Humane Officer Surrendered		Nov 10 2015 10:06PM	Cruelty Complaint				Too Many Other Animals		No	Nov 11 2015 8:12PM	Transfer Out				Rat	Albino		Unknown
					Humane Officer Surrendered		Nov 10 2015 10:06PM	Cruelty Complaint				Too Many Other Animals		No	Nov 11 2015 8:12PM	Transfer Out				Rat	White		Male
					Humane Officer Surrendered		Nov 10 2015 10:06PM	Cruelty Complaint				Too Many Other Animals		No	Nov 11 2015 8:12PM	Transfer Out				Rat	White		Male
					Humane Officer Surrendered		Nov 30 2015 7:46AM	Cruelty Complaint				Too Many Other Animals		No	Nov 30 2015 8:13PM	Transfer Out				Rat	Grey		Unknown	4	6
					Humane Officer Surrendered		Nov 30 2015 7:46AM	Cruelty Complaint				Too Many Other Animals		No	Nov 30 2015 8:15PM	Transfer Out				Rat	Grey		Unknown	4	6
					Humane Officer Surrendered		Nov 30 2015 7:46AM	Cruelty Complaint				Too Many Other Animals		No	Nov 30 2015 8:15PM	Transfer Out				Rat	Grey		Unknown	4	6
					Humane Officer Surrendered		Nov 30 2015 7:46AM	Cruelty Complaint				Too Many Other Animals		No	Nov 30 2015 8:15PM	Transfer Out				Rat	Grey		Unknown	4	6
					Humane Officer Surrendered		Nov 30 2015 7:46AM	Cruelty Complaint				Too Many Other Animals		No	Nov 30 2015 8:15PM	Transfer Out				Rat	Cream		Unknown	4	6
					Humane Officer Surrendered		Nov 30 2015 7:46AM	Cruelty Complaint				Too Many Other Animals		No	Nov 30 2015 8:15PM	Transfer Out				Rat	Cream		Unknown	4	6
					Humane Officer Surrendered		Nov 10 2015 10:06PM	Cruelty Complaint				Too Many Other Animals		No	Nov 11 2015 8:12PM	Transfer Out				Rat	White		Unknown
					Humane Officer Surrendered		Nov 10 2015 10:06PM	Cruelty Complaint				Too Many Other Animals		No	Nov 11 2015 8:12PM	Transfer Out				Rat	White		Unknown
					Humane Officer Surrendered		Nov 10 2015 10:06PM	Cruelty Complaint				Too Many Other Animals		No	Nov 11 2015 8:12PM	Transfer Out				Rat	White		Unknown
					Humane Officer Surrendered		Nov 10 2015 10:06PM	Cruelty Complaint				Too Many Other Animals		No	Nov 11 2015 8:12PM	Transfer Out				Rat	White		Unknown
					Humane Officer Surrendered		Nov 10 2015 10:06PM	Cruelty Complaint				Too Many Other Animals		No	Nov 11 2015 8:12PM	Transfer Out				Rat	White		Unknown
					Humane Officer Surrendered		Nov 10 2015 10:06PM	Cruelty Complaint				Too Many Other Animals		No	Nov 11 2015 8:12PM	Transfer Out				Rat	White		Unknown
					Humane Officer Surrendered		Nov 10 2015 10:06PM	Cruelty Complaint				Too Many Other Animals		No	Nov 11 2015 8:12PM	Transfer Out				Rat	White		Unknown
					Humane Officer Surrendered		Nov 10 2015 10:06PM	Cruelty Complaint				Too Many Other Animals		No	Nov 11 2015 8:12PM	Transfer Out				Rat	White		Unknown
					Humane Officer Surrendered		Nov 10 2015 10:06PM	Cruelty Complaint				Too Many Other Animals		No	Nov 11 2015 8:12PM	Transfer Out				Rat	White		Unknown
					Humane Officer Surrendered		Nov 10 2015 10:06PM	Cruelty Complaint				Too Many Other Animals		No	Nov 11 2015 8:12PM	Transfer Out				Rat	White		Unknown
					Humane Officer Surrendered		Nov 10 2015 10:06PM	Cruelty Complaint				Too Many Other Animals		No	Nov 11 2015 8:12PM	Transfer Out				Rat	White		Unknown
					Humane Officer Surrendered		Nov 10 2015 10:06PM	Cruelty Complaint				Too Many Other Animals		No	Nov 11 2015 8:12PM	Transfer Out				Rat	White		Unknown
					Humane Officer Surrendered		Nov 10 2015 10:06PM	Cruelty Complaint				Too Many Other Animals		No	Nov 11 2015 8:12PM	Transfer Out				Rat	White		Unknown
					Humane Officer Surrendered		Nov 10 2015 10:06PM	Cruelty Complaint				Too Many Other Animals		No	Nov 11 2015 8:12PM	Transfer Out				Rat	White		Unknown
					Humane Officer Surrendered		Nov 10 2015 10:06PM	Cruelty Complaint				Too Many Other Animals		No	Nov 11 2015 8:12PM	Transfer Out				Rat	White		Unknown
					Humane Officer Surrendered		Nov 10 2015 10:06PM	Cruelty Complaint				Too Many Other Animals		No	Nov 11 2015 8:12PM	Transfer Out				Rat	White		Unknown
					Humane Officer Surrendered		Nov 10 2015 10:06PM	Cruelty Complaint				Too Many Other Animals		No	Nov 11 2015 8:12PM	Transfer Out				Rat	White		Unknown
					Humane Officer Surrendered		Nov 10 2015 10:06PM	Cruelty Complaint				Too Many Other Animals		No	Nov 11 2015 8:12PM	Transfer Out				Rat	White		Unknown
					Humane Officer Surrendered		Nov 10 2015 10:06PM	Cruelty Complaint				Too Many Other Animals		No	Nov 11 2015 8:12PM	Transfer Out				Rat	White		Unknown
					Humane Officer Surrendered		Nov 10 2015 10:06PM	Cruelty Complaint				Too Many Other Animals		No	Nov 11 2015 8:12PM	Transfer Out				Rat	White		Unknown
					Humane Officer Surrendered		Nov 10 2015 10:06PM	Cruelty Complaint				Too Many Other Animals		No	Nov 11 2015 8:12PM	Transfer Out				Rat	White		Unknown
					Humane Officer Surrendered		Nov 10 2015 10:06PM	Cruelty Complaint				Too Many Other Animals		No	Nov 11 2015 8:12PM	Transfer Out				Rat	White		Unknown
					Humane Officer Surrendered		Nov 10 2015 10:06PM	Cruelty Complaint				Too Many Other Animals		No	Nov 11 2015 8:12PM	Transfer Out				Rat	White		Unknown
					Humane Officer Surrendered		Nov 10 2015 10:06PM	Cruelty Complaint				Too Many Other Animals		No	Nov 11 2015 8:12PM	Transfer Out				Rat	White		Unknown
					Humane Officer Surrendered		Nov 10 2015 10:06PM	Cruelty Complaint				Too Many Other Animals		No	Nov 11 2015 8:12PM	Transfer Out				Rat	White		Unknown
					Humane Officer Surrendered		Nov 10 2015 10:06PM	Cruelty Complaint				Too Many Other Animals		No	Nov 11 2015 8:12PM	Transfer Out				Rat	White		Unknown
					Humane Officer Surrendered		Nov 10 2015 10:06PM	Cruelty Complaint				Too Many Other Animals		No	Nov 11 2015 8:12PM	Transfer Out				Rat	White		Unknown
					Humane Officer Surrendered		Nov 10 2015 10:06PM	Cruelty Complaint				Too Many Other Animals		No	Nov 11 2015 8:12PM	Transfer Out				Rat	White		Unknown
					Humane Officer Surrendered		Nov 10 2015 10:06PM	Cruelty Complaint				Too Many Other Animals		No	Nov 11 2015 8:12PM	Transfer Out				Rat	White		Unknown
					Humane Officer Surrendered		Nov 10 2015 10:06PM	Cruelty Complaint				Too Many Other Animals		No	Nov 11 2015 8:12PM	Transfer Out				Rat	White		Unknown
					Humane Officer Surrendered		Nov 10 2015 10:06PM	Cruelty Complaint				Too Many Other Animals		No	Nov 11 2015 8:12PM	Transfer Out				Rat	White		Unknown
					Humane Officer Surrendered		Nov 10 2015 10:06PM	Cruelty Complaint				Too Many Other Animals		No	Nov 11 2015 8:12PM	Transfer Out				Rat	White		Unknown
					Humane Officer Surrendered		Nov 15 2015 9:14PM	Cruelty Complaint				Too Many Other Animals		No	Feb 2 2016 3:19PM	Adopted				Rat	White		Female	5	1
					Owner Surrender		Dec 31 2015 1:20PM	Owner Surrender				No Longer Wanted		Yes	Jan 19 2016 11:09AM	Adopted Altered				Ferret	Brown		Male	6	11	Friend/relative - from unplanned litter
					Owner Surrender		Dec 31 2015 1:20PM	Owner Surrender				No Longer Wanted		Yes	Jan 19 2016 11:09AM	Adopted Altered				Ferret	Tan		Male	6	11
					Owner Surrender		Dec 9 2015 2:53PM	Owner Surrender				Unable To Find Home		No	Dec 24 2015 12:18PM	Adopted Unaltered		H		Hamster	Tan		Female	4	8	Offspring of my own pet - unplanned litter
							Dec 9 2015 2:53PM	Owner Surrender							Dec 24 2015 12:18PM											Offspring of my own pet - unplanned litter
					Humane Officer Surrendered		Nov 15 2015 9:14PM	Cruelty Complaint				Too Many Other Animals		No	May 27 2016 2:56PM	Transfer Out				Rat	Brown		Female	6	2
					Humane Officer Surrendered		Nov 15 2015 9:14PM	Cruelty Complaint				Too Many Other Animals		No	May 27 2016 2:56PM	Transfer Out				Rat	Brown		Female	6	2
					Owner Surrender		Dec 29 2015 11:02AM	Owner Surrender				Vet Costs		No	Dec 29 2015 5:32PM	Euthanized by Offsite Vet				Rat	White		Female	1	0	Animal control facility / municipal pound
					Stray		Dec 16 2015 11:48AM	Stray (With ID)						Unknown	Dec 20 2015 3:29PM	Adopted				Rat	Tan		Female	4	11
					Owner Surrender		Dec 18 2015 11:14AM	Owner Surrender				Moving House		No	Apr 8 2016 3:18PM	Adopted				Guinea Pig	Orange		Female	8	5
					Humane Officer Surrendered		Nov 15 2015 9:14PM	Cruelty Complaint				Too Many Other Animals		No	Dec 12 2015 11:01AM	Euthanized				Rat	White		Female
					Humane Officer Surrendered		Nov 15 2015 9:14PM	Cruelty Complaint				Too Many Other Animals		No	Jan 15 2016 10:48AM	Euthanized by Offsite Vet				Rat	White		Female
					Humane Officer Surrendered		Nov 15 2015 9:14PM	Cruelty Complaint				Too Many Other Animals		No	May 21 2016 8:15AM	Euthanized				Rat	White		Female	1	4
					Humane Officer Surrendered		Dec 1 2015 3:50PM	Cruelty Complaint				Too Many Other Animals		No	Dec 1 2015 4:23PM	Euthanized				Rat	Grey		Unknown
					Humane Officer Surrendered		Dec 1 2015 3:50PM	Cruelty Complaint				Too Many Other Animals		No	Dec 1 2015 4:22PM	Euthanized				Rat	Grey		Unknown
					Humane Officer Surrendered		Dec 1 2015 3:50PM	Cruelty Complaint				Too Many Other Animals		No	Dec 1 2015 4:21PM	Euthanized				Rat	Grey		Unknown
					Humane Officer Surrendered		Dec 1 2015 3:50PM	Cruelty Complaint				Too Many Other Animals		No	Dec 1 2015 4:21PM	Euthanized				Rat	Grey		Unknown
					Humane Officer Surrendered		Dec 1 2015 3:50PM	Cruelty Complaint				Too Many Other Animals		No	Dec 1 2015 4:20PM	Euthanized				Rat	Grey		Female
					Humane Officer Surrendered		Dec 1 2015 3:50PM	Cruelty Complaint				Too Many Other Animals		No	Dec 12 2015 9:53AM	Euthanized				Rat	Grey		Female
					Humane Officer Surrendered		Dec 1 2015 3:50PM	Cruelty Complaint				Too Many Other Animals		No	Dec 12 2015 9:54AM	Euthanized				Rat	Grey		Female	0	10
					Humane Officer Surrendered		Dec 1 2015 3:50PM	Cruelty Complaint				Too Many Other Animals		No	Dec 12 2015 9:54AM	Euthanized				Rat	Grey		Female
					Humane Officer Surrendered		Dec 1 2015 3:50PM	Cruelty Complaint				Too Many Other Animals		No	Dec 12 2015 9:55AM	Euthanized				Rat	Grey		Female
					Humane Officer Surrendered		Dec 1 2015 3:50PM	Cruelty Complaint				Too Many Other Animals		No	Dec 12 2015 9:55AM	Euthanized				Rat	Grey		Female
					Humane Officer Surrendered		Dec 1 2015 3:50PM	Cruelty Complaint				Too Many Other Animals		No	Dec 12 2015 9:56AM	Euthanized				Rat	Grey		Female	0	10
					Humane Officer Surrendered		Dec 1 2015 3:50PM	Cruelty Complaint				Too Many Other Animals		No	Dec 12 2015 9:56AM	Euthanized				Rat	Brown		Female	0	10
					Humane Officer Surrendered		Dec 1 2015 3:50PM	Cruelty Complaint				Too Many Other Animals		No	Dec 12 2015 9:57AM	Euthanized				Rat	Dark Grey		Female	0	10
					Humane Officer Surrendered		Dec 1 2015 3:50PM	Cruelty Complaint				Too Many Other Animals		No	Dec 12 2015 9:57AM	Euthanized				Rat	Brown		Female	0	10
					Humane Officer Surrendered		Dec 1 2015 3:50PM	Cruelty Complaint				Too Many Other Animals		No	Dec 12 2015 9:58AM	Euthanized				Rat	Brown		Female	0	10
					Humane Officer Surrendered		Dec 1 2015 3:50PM	Cruelty Complaint				Too Many Other Animals		No	Dec 12 2015 9:58AM	Euthanized				Rat	Grey		Female	0	10
					Humane Officer Surrendered		Dec 1 2015 3:50PM	Cruelty Complaint				Too Many Other Animals		No	Dec 12 2015 9:59AM	Euthanized				Rat	Grey		Female	0	10
					Humane Officer Surrendered		Dec 1 2015 3:50PM	Cruelty Complaint				Too Many Other Animals		No	Dec 12 2015 9:59AM	Euthanized				Rat	Brown		Female	0	10
					Humane Officer Surrendered		Nov 15 2015 9:14PM	Cruelty Complaint				Too Many Other Animals		No	May 11 2016 5:40PM	Euthanized by Offsite Vet				Rat	Grey		Female	2	1
					Humane Officer Surrendered		Nov 15 2015 9:14PM	Cruelty Complaint				Too Many Other Animals		No	Sep 30 2016 2:58PM	Euthanized by Offsite Vet				Rat	Tan		Male
					Humane Officer Surrendered		Nov 15 2015 9:14PM	Cruelty Complaint				Too Many Other Animals		No	Nov 20 2015 9:20AM	Euthanized				Rat	White		Male
					Humane Officer Surrendered		Nov 15 2015 9:14PM	Cruelty Complaint				Too Many Other Animals		No	Nov 20 2015 9:21AM	Euthanized				Rat	White		Male
					Humane Officer Surrendered		Nov 15 2015 9:14PM	Cruelty Complaint				Too Many Other Animals		No	Jan 15 2016 10:47AM	Euthanized by Offsite Vet				Rat	Beige		Female
					Humane Officer Surrendered		Nov 15 2015 9:14PM	Cruelty Complaint				Too Many Other Animals		No	Nov 26 2015 10:55AM	Euthanized				Rat	Beige		Female
					Humane Officer Surrendered		Nov 15 2015 9:14PM	Cruelty Complaint				Too Many Other Animals		No	Nov 21 2015 1:11PM	Euthanized				Rat	White		Male
					Humane Officer Surrendered		Nov 30 2015 7:46AM	Cruelty Complaint				Too Many Other Animals		No	Nov 30 2015 8:01AM	Euthanized by Offsite Vet				Rat	Grey		Unknown	0	0
					Humane Officer Surrendered		Nov 30 2015 7:46AM	Cruelty Complaint				Too Many Other Animals		No	Nov 30 2015 8:02AM	Euthanized by Offsite Vet				Rat	Grey		Unknown	0	0
					Humane Officer Surrendered		Nov 30 2015 7:46AM	Cruelty Complaint				Too Many Other Animals		No	Nov 30 2015 8:02AM	Euthanized by Offsite Vet				Rat	Grey		Unknown	0	0
					Humane Officer Surrendered		Nov 30 2015 7:46AM	Cruelty Complaint				Too Many Other Animals		No	Nov 30 2015 8:03AM	Euthanized by Offsite Vet				Rat	Grey		Unknown	0	0
					Humane Officer Surrendered		Nov 30 2015 7:46AM	Cruelty Complaint				Too Many Other Animals		No	Nov 30 2015 8:03AM	Euthanized by Offsite Vet				Rat	Grey		Unknown	0	0
					Humane Officer Surrendered		Nov 30 2015 7:46AM	Cruelty Complaint				Too Many Other Animals		No	Nov 30 2015 8:04AM	Euthanized by Offsite Vet				Rat	Grey		Unknown	0	0
					Humane Officer Surrendered		Nov 30 2015 7:46AM	Cruelty Complaint				Too Many Other Animals		No	Nov 30 2015 8:04AM	Euthanized by Offsite Vet				Rat	Grey		Unknown	0	0
					Humane Officer Surrendered		Nov 30 2015 7:46AM	Cruelty Complaint				Too Many Other Animals		No	Nov 30 2015 8:05AM	Euthanized by Offsite Vet				Rat	Grey		Unknown	0	0
					Humane Officer Surrendered		Nov 30 2015 7:46AM	Cruelty Complaint				Too Many Other Animals		No	Nov 30 2015 8:06AM	Euthanized by Offsite Vet				Rat	Grey		Unknown	0	0
					Humane Officer Surrendered		Nov 30 2015 7:46AM	Cruelty Complaint				Too Many Other Animals		No	Nov 30 2015 8:06AM	Euthanized by Offsite Vet				Rat	Grey		Unknown	0	0
					Humane Officer Surrendered		Nov 30 2015 7:46AM	Cruelty Complaint				Too Many Other Animals		No	Nov 30 2015 8:07AM	Euthanized by Offsite Vet				Rat	Grey		Unknown	0	0
					Humane Officer Surrendered		Nov 30 2015 7:46AM	Cruelty Complaint				Too Many Other Animals		No	Nov 30 2015 8:07AM	Euthanized by Offsite Vet				Rat	Grey		Unknown	0	0
					Humane Officer Surrendered		Nov 30 2015 7:46AM	Cruelty Complaint				Too Many Other Animals		No	Nov 30 2015 8:08AM	Euthanized by Offsite Vet				Rat	Grey		Unknown	0	0
					Humane Officer Surrendered		Nov 30 2015 7:46AM	Cruelty Complaint				Too Many Other Animals		No	Nov 30 2015 8:08AM	Euthanized by Offsite Vet				Rat	Grey		Unknown	0	0
					Humane Officer Surrendered		Nov 30 2015 7:46AM	Cruelty Complaint				Too Many Other Animals		No	Nov 30 2015 8:09AM	Euthanized by Offsite Vet				Rat	Grey		Unknown	0	0
					Humane Officer Surrendered		Nov 30 2015 7:46AM	Cruelty Complaint				Too Many Other Animals		No	Nov 30 2015 8:10AM	Euthanized by Offsite Vet				Rat	Grey		Unknown	0	0
					Humane Officer Surrendered		Nov 30 2015 7:46AM	Cruelty Complaint				Too Many Other Animals		No	Nov 30 2015 8:10AM	Euthanized by Offsite Vet				Rat	Grey		Unknown	0	0
					Humane Officer Surrendered		Nov 30 2015 7:46AM	Cruelty Complaint				Too Many Other Animals		No	Nov 30 2015 8:11AM	Euthanized by Offsite Vet				Rat	Grey		Unknown	0	0
					Humane Officer Surrendered		Nov 30 2015 7:46AM	Cruelty Complaint				Too Many Other Animals		No	Nov 30 2015 8:12AM	Euthanized by Offsite Vet				Rat	Grey		Unknown	0	0
					Humane Officer Surrendered		Nov 30 2015 7:46AM	Cruelty Complaint				Too Many Other Animals		No	Nov 30 2015 8:13AM	Euthanized by Offsite Vet				Rat	Grey		Unknown	0	0
					Humane Officer Surrendered		Nov 30 2015 7:46AM	Cruelty Complaint				Too Many Other Animals		No	Nov 30 2015 8:13AM	Euthanized by Offsite Vet				Rat	Grey		Unknown	0	0
					Humane Officer Surrendered		Nov 30 2015 7:46AM	Cruelty Complaint				Too Many Other Animals		No	Nov 30 2015 8:14AM	Euthanized by Offsite Vet				Rat	Grey		Unknown	0	0
					Humane Officer Surrendered		Nov 30 2015 7:46AM	Cruelty Complaint				Too Many Other Animals		No	Nov 30 2015 8:14AM	Euthanized by Offsite Vet				Rat	Grey		Unknown	0	0
					Humane Officer Surrendered		Nov 30 2015 7:46AM	Cruelty Complaint				Too Many Other Animals		No	Nov 30 2015 8:15AM	Euthanized by Offsite Vet				Rat	Grey		Unknown	0	0
					Humane Officer Surrendered		Dec 16 2015 1:44PM	Cruelty Complaint						No	Dec 17 2015 11:29AM	Euthanized				Rat	Grey		Female
					Humane Officer Surrendered		Dec 16 2015 1:44PM	Cruelty Complaint						No	Dec 17 2015 11:30AM	Euthanized				Rat	Grey		Female
					Humane Officer Surrendered		Dec 16 2015 1:44PM	Cruelty Complaint						No	Dec 17 2015 11:31AM	Euthanized				Rat	Grey		Female
					Humane Officer Surrendered		Dec 16 2015 1:44PM	Cruelty Complaint						No	Dec 17 2015 11:33AM	Euthanized				Rat	Grey		Female
					Humane Officer Surrendered		Dec 16 2015 1:44PM	Cruelty Complaint						No	Dec 17 2015 11:33AM	Euthanized				Rat	Grey		Male
					Humane Officer Surrendered		Dec 16 2015 1:44PM	Cruelty Complaint						No	Dec 17 2015 11:34AM	Euthanized				Rat	Grey		Male
					Humane Officer Surrendered		Dec 16 2015 1:44PM	Cruelty Complaint						No	Dec 17 2015 11:36AM	Euthanized				Rat	Grey		Male
					Humane Officer Surrendered		Dec 16 2015 1:44PM	Cruelty Complaint						No	Dec 17 2015 11:37AM	Euthanized				Rat	Grey		Male
					Humane Officer Surrendered		Dec 16 2015 1:44PM	Cruelty Complaint						No	Dec 17 2015 11:37AM	Euthanized				Rat	Grey		Male
					Humane Officer Surrendered		Dec 16 2015 1:44PM	Cruelty Complaint						No	Dec 17 2015 11:37AM	Euthanized				Rat	Grey		Male
					Humane Officer Surrendered		Dec 16 2015 1:44PM	Cruelty Complaint						No	Dec 17 2015 11:39AM	Euthanized				Rat	Grey		Male
					Humane Officer Surrendered		Dec 16 2015 1:44PM	Cruelty Complaint						No	Dec 17 2015 11:39AM	Euthanized				Rat	Grey		Male
					Humane Officer Surrendered		Dec 16 2015 1:44PM	Cruelty Complaint						No	Dec 17 2015 11:39AM	Euthanized				Rat	Grey		Male
					Humane Officer Surrendered		Dec 16 2015 1:44PM	Cruelty Complaint						No	Dec 17 2015 11:40AM	Euthanized				Rat	Grey		Male
					Humane Officer Surrendered		Dec 16 2015 1:44PM	Cruelty Complaint						No	Dec 17 2015 11:40AM	Euthanized				Rat	Grey		Male
					Humane Officer Surrendered		Dec 16 2015 1:44PM	Cruelty Complaint						No	Dec 17 2015 11:40AM	Euthanized				Rat	Grey		Male
					Humane Officer Surrendered		Dec 16 2015 1:44PM	Cruelty Complaint						No	Dec 17 2015 11:41AM	Euthanized				Rat	Grey		Male
					Humane Officer Surrendered		Dec 16 2015 1:44PM	Cruelty Complaint						No	Dec 17 2015 11:41AM	Euthanized				Rat	Grey		Male
					Humane Officer Surrendered		Dec 16 2015 1:44PM	Cruelty Complaint						No	Dec 17 2015 11:41AM	Euthanized				Rat	Grey		Male
					Humane Officer Surrendered		Dec 16 2015 1:44PM	Cruelty Complaint						No	Dec 17 2015 11:42AM	Euthanized				Rat	Grey		Unknown
					Humane Officer Surrendered		Dec 16 2015 1:44PM	Cruelty Complaint						No	Dec 17 2015 11:44AM	Euthanized				Rat	Grey		Unknown
					Humane Officer Surrendered		Dec 16 2015 1:44PM	Cruelty Complaint						No	Dec 17 2015 11:44AM	Euthanized				Rat	Grey		Unknown
					Humane Officer Surrendered		Dec 16 2015 1:44PM	Cruelty Complaint						No	Dec 17 2015 11:45AM	Euthanized				Rat	Grey		Unknown
					Humane Officer Surrendered		Dec 16 2015 1:44PM	Cruelty Complaint						No	Dec 17 2015 11:45AM	Euthanized				Rat	Grey		Unknown
					Humane Officer Surrendered		Dec 16 2015 1:44PM	Cruelty Complaint						No	Dec 21 2015 1:12PM	Euthanized				Rat	Grey		Unknown
					Humane Officer Surrendered		Dec 16 2015 1:44PM	Cruelty Complaint						No	Dec 21 2015 1:13PM	Euthanized				Rat	Grey		Unknown
					Humane Officer Surrendered		Dec 16 2015 1:44PM	Cruelty Complaint						No	Dec 21 2015 1:14PM	Euthanized				Rat	Grey		Unknown
					Humane Officer Surrendered		Dec 16 2015 1:44PM	Cruelty Complaint						No	Dec 17 2015 9:44AM	Euthanized				Rat	Grey		Unknown
					Humane Officer Surrendered		Dec 16 2015 1:44PM	Cruelty Complaint						No	Dec 21 2015 1:14PM	Euthanized				Rat	Grey		Unknown
					Humane Officer Surrendered		Dec 16 2015 1:44PM	Cruelty Complaint						No	Dec 21 2015 1:14PM	Euthanized				Rat	Grey		Unknown
					Humane Officer Surrendered		Dec 16 2015 2:27PM	Cruelty Complaint						No	Dec 21 2015 1:15PM	Euthanized				Rat	Albino		Unknown
					Humane Officer Surrendered		Dec 16 2015 2:27PM	Cruelty Complaint						No	Dec 21 2015 1:15PM	Euthanized				Rat	Albino		Unknown
					Humane Officer Surrendered		Dec 16 2015 2:27PM	Cruelty Complaint						No	Dec 21 2015 1:15PM	Euthanized				Rat	Albino		Unknown
					Humane Officer Surrendered		Nov 10 2015 7:25PM	Cruelty Complaint						No	Nov 10 2015 7:29PM	Euthanized				Rat	White		Unknown
					Humane Officer Surrendered		Nov 10 2015 7:25PM	Cruelty Complaint						No	Nov 10 2015 7:32PM	Euthanized				Rat	White		Unknown
					Humane Officer Surrendered		Nov 10 2015 7:25PM	Cruelty Complaint						No	Nov 10 2015 7:32PM	Euthanized				Rat	White		Unknown
					Humane Officer Surrendered		Nov 10 2015 7:25PM	Cruelty Complaint						No	Nov 10 2015 7:48PM	Euthanized				Rat	White		Unknown
					Humane Officer Surrendered		Nov 10 2015 7:25PM	Cruelty Complaint						No	Nov 10 2015 7:33PM	Euthanized				Rat	White		Unknown
					Humane Officer Surrendered		Nov 10 2015 7:25PM	Cruelty Complaint						No	Nov 10 2015 7:33PM	Euthanized				Rat	White		Unknown
					Humane Officer Surrendered		Nov 10 2015 7:47PM	Cruelty Complaint				Too Many Other Animals		No	Nov 10 2015 7:49PM	Euthanized				Rat	White		Male
					Owner Surrender		Nov 13 2015 1:16PM	Owner Surrender				Cant Afford		Unknown	Nov 13 2015 3:07PM	Euthanized				Rat	Tan		Male			Friend/relative - from planned litter
					Owner Surrender		Nov 15 2015 11:21AM	Owner Surrender				Moving House		No	Nov 17 2015 5:32PM	Adopted Unaltered				Guinea Pig	Tan		Female	4	9	Pet Store - Chain
					Owner Surrender		Nov 15 2015 11:25AM	Owner Surrender				Moving House		No	Nov 17 2015 5:32PM	Adopted Unaltered				Guinea Pig	Tri Color		Female	4	9	Pet Store - Chain
					Owner Surrender		Nov 12 2015 3:56PM	Owner Surrender				No Longer Wanted		Yes	Nov 23 2015 5:17PM	Adopted Altered				Ferret	White		Female	6	6	Friend/relative - rescued/aband oned
					Owner Surrender		Nov 12 2015 3:56PM	Owner Surrender				No Longer Wanted		Yes	Nov 23 2015 5:17PM	Adopted Altered				Ferret	Brown		Female	6	6	Friend/relative - rescued/aband oned
					Owner Surrender		Nov 24 2015 12:31PM	Owner Surrender				Vet Costs		No	Nov 24 2015 5:12PM	Euthanized by Offsite Vet				Guinea Pig	Tri Color		Male	5	0	Pet Store - Chain
					Owner Surrender		Nov 14 2015 2:06PM	Owner Surrender				Death Of Owner		Unknown	Nov 27 2015 12:24PM	Adopted				Guinea Pig	Brown		Female	7	7	Pet Store - Chain
					Owner Surrender		Nov 14 2015 2:06PM	Owner Surrender				Death Of Owner		Unknown	Nov 27 2015 12:24PM	Adopted				Guinea Pig	Dark Grey		Female	7	7	Pet Store - Chain
					Owner Surrender		Nov 25 2015 1:29PM	Owner Surrender				No Time		No	Nov 27 2015 3:18PM	Adopted				Guinea Pig	Tri Color		Female	7	0	Pet Store - Chain
					Humane Officer Surrendered		Nov 15 2015 9:14PM	Cruelty Complaint				Too Many Other Animals		No	Jun 10 2016 12:48PM	Adopted				Rat	Dark Grey		Male	5	3
					Humane Officer Surrendered		Nov 15 2015 9:14PM	Cruelty Complaint				Too Many Other Animals		No	Jun 3 2016 11:54AM	Euthanized				Rat	Brown		Male
					Humane Officer Surrendered		Nov 15 2015 9:14PM	Cruelty Complaint				Too Many Other Animals		No	Jul 29 2016 12:11PM	Adopted				Rat	Beige		Male
					Humane Officer Surrendered		Nov 15 2015 9:14PM	Cruelty Complaint				Too Many Other Animals		No	Jul 29 2016 12:11PM	Adopted				Rat	Brown		Male
					Humane Officer Surrendered		Nov 15 2015 9:14PM	Cruelty Complaint				Too Many Other Animals		No	Nov 28 2015 4:02PM	Adopted				Rat	White		Male
					Humane Officer Surrendered		Nov 15 2015 9:14PM	Cruelty Complaint				Too Many Other Animals		No	Nov 28 2015 4:02PM	Adopted				Rat	Brown		Male
					Humane Officer Surrendered		Nov 15 2015 9:14PM	Cruelty Complaint				Too Many Other Animals		No	Apr 5 2016 11:08AM	Euthanized				Rat	Brown		Male
					Humane Officer Surrendered		Nov 15 2015 9:14PM	Cruelty Complaint				Too Many Other Animals		No	Feb 1 2016 2:11PM	Euthanized				Rat	Cream		Male
					Humane Officer Surrendered		Nov 15 2015 9:14PM	Cruelty Complaint				Too Many Other Animals		No	Jun 3 2016 11:55AM	Euthanized				Rat	White		Male
					Humane Officer Surrendered		Nov 15 2015 9:14PM	Cruelty Complaint				Too Many Other Animals		No	Jan 7 2016 7:28AM	Euthanized				Rat	Cream		Male
					Humane Officer Surrendered		Nov 15 2015 9:14PM	Cruelty Complaint				Too Many Other Animals		No	Jun 3 2016 11:55AM	Euthanized				Rat	White		Male
					Humane Officer Surrendered		Nov 15 2015 9:14PM	Cruelty Complaint				Too Many Other Animals		No	Jun 3 2016 11:53AM	Euthanized				Rat	White		Male
					Humane Officer Surrendered		Nov 15 2015 9:14PM	Cruelty Complaint				Too Many Other Animals		No	Apr 5 2016 11:08AM	Euthanized				Rat	Brown		Male
					Humane Officer Surrendered		Nov 15 2015 9:14PM	Cruelty Complaint				Too Many Other Animals		No	Apr 5 2016 9:59AM	Euthanized				Rat	White		Male
					Stray		Dec 2 2015 3:53PM	Stray (No ID)						Unknown	Dec 3 2015 9:02AM	Redeemed				Ferret	Brown		Unknown	6	6
					Owner Surrender		Nov 15 2015 1:11PM	Owner Surrender				Other		Yes	Dec 5 2015 1:31PM	Adopted Altered				Guinea Pig	Tri Color		Female	6	6	Breeder - online ad
					Humane Officer Surrendered		Nov 15 2015 9:14PM	Cruelty Complaint				Too Many Other Animals		No	Apr 22 2016 1:55PM	Adopted				Rat	White		Male
					Humane Officer Surrendered		Nov 15 2015 9:14PM	Cruelty Complaint				Too Many Other Animals		No	Apr 22 2016 1:55PM	Adopted				Rat	Brown		Male
					Humane Officer Surrendered		Nov 15 2015 9:14PM	Cruelty Complaint				Too Many Other Animals		No	Apr 30 2016 3:58PM	Euthanized				Rat	Brown		Male
					Returns		Jan 4 2016 10:49AM	Return				Too Many Other Animals		No	Jan 7 2016 7:28AM	Euthanized				Rat	Dark Grey		Male	0	7
					Owner Surrender		Dec 11 2015 12:55PM	Owner Surrender				Too Many Other Animals		No	Dec 18 2015 9:43AM	Euthanized				Gerbil	Black		Unknown	6	0
					Owner Surrender		Dec 11 2015 3:34PM	Owner Surrender				Too Many Other Animals		Unknown	Dec 12 2015 10:11AM	Euthanized				Rat	Brown		Unknown	1	0	Offspring of my own pet - unplanned litter
					Owner Surrender		Dec 11 2015 3:34PM	Owner Surrender				Too Many Other Animals		Unknown	Dec 12 2015 10:11AM	Euthanized				Rat	Brown		Unknown	1	0
					Owner Surrender		Dec 11 2015 3:34PM	Owner Surrender				Too Many Other Animals		Unknown	Dec 12 2015 10:12AM	Euthanized				Rat	Brown		Unknown	1	0
					Owner Surrender		Dec 11 2015 3:34PM	Owner Surrender				Too Many Other Animals		Unknown	Dec 12 2015 10:12AM	Euthanized				Rat	Brown		Unknown	1	0
					Owner Surrender		Dec 11 2015 3:34PM	Owner Surrender				Too Many Other Animals		Unknown	Dec 12 2015 10:12AM	Euthanized				Rat	Brown		Unknown	1	0
					Owner Surrender		Dec 11 2015 3:34PM	Owner Surrender				Too Many Other Animals		Unknown	Dec 12 2015 10:13AM	Euthanized				Rat	Brown		Unknown	1	0
					Owner Surrender		Dec 11 2015 3:34PM	Owner Surrender				Too Many Other Animals		Unknown	Dec 12 2015 10:13AM	Euthanized				Rat	Brown		Unknown	1	0
					Owner Surrender		Dec 11 2015 3:34PM	Owner Surrender				Too Many Other Animals		Unknown	Dec 12 2015 10:13AM	Euthanized				Rat	Brown		Unknown	1	0
					Owner Surrender		Dec 11 2015 3:34PM	Owner Surrender				Too Many Other Animals		Unknown	Dec 12 2015 10:14AM	Euthanized				Rat	Brown		Unknown	1	0
					Owner Surrender		Dec 11 2015 3:34PM	Owner Surrender				Too Many Other Animals		Unknown	Dec 12 2015 10:14AM	Euthanized				Rat	Brown		Unknown	1	0
					Owner Surrender		Dec 11 2015 3:34PM	Owner Surrender				Too Many Other Animals		Unknown	Dec 12 2015 10:14AM	Euthanized				Rat	Brown		Unknown	1	0
					Owner Surrender		Dec 11 2015 3:34PM	Owner Surrender				Too Many Other Animals		Unknown	Dec 12 2015 10:14AM	Euthanized				Rat	Brown		Unknown	1	0
					Owner Surrender		Dec 11 2015 3:34PM	Owner Surrender				Too Many Other Animals		Unknown	Dec 12 2015 10:15AM	Euthanized				Rat	Brown		Unknown	1	0
					Owner Surrender		Dec 11 2015 3:34PM	Owner Surrender				Too Many Other Animals		Unknown	Dec 12 2015 10:15AM	Euthanized				Rat	Brown		Unknown	1	0
					Owner Surrender		Dec 11 2015 3:34PM	Owner Surrender				Too Many Other Animals		Unknown	Dec 12 2015 10:15AM	Euthanized				Rat	Brown		Unknown	1	0
					Owner Surrender		Dec 11 2015 3:34PM	Owner Surrender				Too Many Other Animals		Unknown	Dec 12 2015 11:11AM	Euthanized				Rat	Brown		Unknown	1	0
					Owner Surrender		Dec 11 2015 3:34PM	Owner Surrender				Too Many Other Animals		Unknown	Dec 12 2015 11:11AM	Euthanized				Rat	Brown		Unknown	1	0
					Owner Surrender		Dec 11 2015 3:34PM	Owner Surrender				Too Many Other Animals		Unknown	Dec 12 2015 11:12AM	Euthanized				Rat	Brown		Unknown	1	0
					Owner Surrender		Dec 11 2015 3:34PM	Owner Surrender				Too Many Other Animals		Unknown	Dec 12 2015 11:10AM	Euthanized				Rat	Brown		Unknown	1	0
					Owner Surrender		Dec 11 2015 3:34PM	Owner Surrender				Too Many Other Animals		Unknown	Dec 12 2015 11:13AM	Euthanized				Rat	Brown		Unknown	1	0
					Owner Surrender		Dec 11 2015 3:34PM	Owner Surrender				Too Many Other Animals		Unknown	Dec 12 2015 11:13AM	Euthanized				Rat	Brown		Unknown	1	0
					Owner Surrender		Dec 11 2015 3:34PM	Owner Surrender				Too Many Other Animals		Unknown	Dec 12 2015 11:13AM	Euthanized				Rat	Brown		Unknown	1	0
					Owner Surrender		Dec 11 2015 3:34PM	Owner Surrender				Too Many Other Animals		Unknown	Dec 12 2015 11:14AM	Euthanized				Rat	Brown		Unknown	1	0
					Owner Surrender		Dec 11 2015 3:34PM	Owner Surrender				Too Many Other Animals		Unknown	Dec 12 2015 11:14AM	Euthanized				Rat	Brown		Unknown	1	0
					Owner Surrender		Dec 11 2015 3:34PM	Owner Surrender				Too Many Other Animals		Unknown	Dec 12 2015 11:10AM	Euthanized				Rat	Brown		Unknown	1	0
					Owner Surrender		Dec 14 2015 2:51PM	Euthanasia				Too Many Other Animals		Unknown	Dec 15 2015 9:02AM	Euthanized				Rat	Grey		Unknown			Offspring of my own pet - unplanned litter
					Owner Surrender		Dec 14 2015 2:51PM	Euthanasia				Too Many Other Animals		Unknown	Dec 15 2015 9:03AM	Euthanized				Rat	Grey		Unknown
					Owner Surrender		Dec 14 2015 2:51PM	Euthanasia				Too Many Other Animals		Unknown	Dec 15 2015 9:03AM	Euthanized				Rat	Grey		Unknown
					Owner Surrender		Dec 14 2015 2:51PM	Euthanasia				Too Many Other Animals		Unknown	Dec 15 2015 9:03AM	Euthanized				Rat	Grey		Unknown
					Owner Surrender		Dec 14 2015 2:51PM	Euthanasia				Too Many Other Animals		Unknown	Dec 15 2015 9:04AM	Euthanized				Rat	Grey		Unknown
					Owner Surrender		Dec 14 2015 2:51PM	Euthanasia				Too Many Other Animals		Unknown	Dec 15 2015 9:04AM	Euthanized				Rat	Grey		Unknown
					Owner Surrender		Dec 14 2015 2:51PM	Euthanasia				Too Many Other Animals		Unknown	Dec 15 2015 9:05AM	Euthanized				Rat	Grey		Unknown
					Owner Surrender		Dec 14 2015 2:51PM	Euthanasia				Too Many Other Animals		Unknown	Dec 15 2015 9:05AM	Euthanized				Rat	Grey		Unknown
					Owner Surrender		Dec 14 2015 2:51PM	Euthanasia				Too Many Other Animals		Unknown	Dec 15 2015 9:05AM	Euthanized				Rat	Grey		Unknown
					Owner Surrender		Dec 14 2015 2:51PM	Euthanasia				Too Many Other Animals		Unknown	Dec 15 2015 9:06AM	Euthanized				Rat	Grey		Unknown
					Owner Surrender		Dec 14 2015 2:51PM	Euthanasia				Too Many Other Animals		Unknown	Dec 15 2015 9:06AM	Euthanized				Rat	Grey		Unknown
					Owner Surrender		Dec 14 2015 2:51PM	Euthanasia				Too Many Other Animals		Unknown	Dec 15 2015 9:06AM	Euthanized				Rat	Grey		Unknown
					Owner Surrender		Dec 14 2015 2:51PM	Euthanasia				Too Many Other Animals		Unknown	Dec 15 2015 9:06AM	Euthanized				Rat	Grey		Unknown
					Owner Surrender		Dec 13 2015 9:39AM	Owner Surrender				Cant Afford		Yes	Dec 15 2015 1:29PM	Euthanized by Offsite Vet				Ferret	Grey		Male	4	0	Animal rescue - other in BC
					Owner Surrender		Dec 13 2015 11:19AM	Owner Surrender				Unwanted Litter		No	Dec 24 2015 3:27PM	Adopted				Hamster	White		Female	4	5	Offspring of my own pet - unplanned litter
					Owner Surrender		Dec 7 2015 11:04AM	Owner Surrender				Owner Had Debilitating Injury		No	Dec 13 2015 5:05PM	Adopted Unaltered				Guinea Pig	White		Female	5	0
					Owner Surrender		Dec 12 2015 4:09PM	Owner Surrender				No Time		No	Dec 16 2015 5:07PM	Adopted				Hamster	Black		Female			Pet Store - Chain
					Owner Surrender		Dec 7 2015 11:04AM	Owner Surrender				Owner Had Debilitating Injury		No	Dec 20 2015 12:59PM	Adopted				Guinea Pig	White		Female	5	0	Pet Store - Chain
					Owner Surrender		Dec 7 2015 11:04AM	Owner Surrender				Owner Had Debilitating Injury		No	Dec 20 2015 12:59PM	Adopted				Guinea Pig	Brown		Female	4	8	Pet Store - Chain
					Humane Officer Surrendered		Nov 15 2015 9:14PM	Cruelty Complaint				Too Many Other Animals		No	Dec 22 2015 11:55AM	Adopted Unaltered				Rat	White		Female
					Humane Officer Surrendered		Nov 15 2015 9:14PM	Cruelty Complaint				Too Many Other Animals		No	Dec 22 2015 11:55AM	Adopted Unaltered				Rat	Grey		Female
					Stray		Dec 16 2015 11:48AM	Stray (With ID)						Unknown	Dec 21 2015 3:03PM	Adopted				Rat	Tan		Female	4	11
					Returns		Nov 30 2015 10:05AM	Return				Moving House		Yes	Dec 22 2015 1:30PM	Adopted Altered				Guinea Pig	Black		Male	6	5
					Returns		Nov 24 2015 12:02PM	Return				No Longer Wanted		No	Dec 22 2015 1:30PM	Adopted Unaltered				Guinea Pig	Brown		Female	6	3	Animal shelter - other BC SPCA shelter
					Owner Surrender		Dec 9 2015 2:15PM	Owner Surrender				Unable To Find Home		No	Dec 27 2015 1:49PM	Adopted		H		Hamster	Grey		Female	4	8	Offspring of my own pet - unplanned litter
					Owner Surrender		Dec 15 2015 2:40PM	Euthanasia				Moving House		Yes	Dec 27 2015 4:11PM	Adopted Altered				Guinea Pig	White		Male	5	5	Pet Store - Chain
					Owner Surrender		Dec 11 2015 12:55PM	Owner Surrender				Too Many Other Animals		No	Dec 28 2015 1:26PM	Adopted				Gerbil	Black		Male	5	5
					Owner Surrender		Dec 11 2015 12:55PM	Owner Surrender				Too Many Other Animals		No	Dec 28 2015 1:26PM	Adopted				Gerbil	Black		Male	5	5
					Owner Surrender		Dec 11 2015 12:55PM	Owner Surrender				Too Many Other Animals		No	Dec 28 2015 1:26PM	Adopted				Gerbil	Black		Male	5	5
					Owner Surrender		Dec 11 2015 12:55PM	Owner Surrender				Too Many Other Animals		No	Dec 28 2015 1:26PM	Adopted				Gerbil	Black		Male	5	5
					Stray		Dec 16 2015 11:48AM	Stray (With ID)						Unknown	Jan 11 2016 9:35AM	Adopted				Rat	Brown		Female	4	11
					Stray		Dec 16 2015 11:48AM	Stray (With ID)						Unknown	Jan 11 2016 9:35AM	Adopted				Rat	Tan		Female	4	11
					Owner Surrender		Dec 13 2015 11:19AM	Owner Surrender				Unwanted Litter		No	Jan 2 2016 2:04PM	Adopted				Hamster	White		Female	4	6	Offspring of my own pet - unplanned litter
					Humane Officer Surrendered		Dec 1 2015 3:50PM	Cruelty Complaint				Too Many Other Animals		No	Jan 3 2016 2:08PM	Adopted Unaltered				Rat	Dark Grey		Female
					Humane Officer Surrendered		Nov 15 2015 9:14PM	Cruelty Complaint				Too Many Other Animals		No	Jan 3 2016 2:08PM	Adopted Unaltered				Rat	Brown		Female
					Owner Surrender		Dec 31 2015 11:44AM	Owner Surrender				Too Many Other Animals		No	Jan 5 2016 3:18PM	Adopted				Guinea Pig	Tri Color		Male	5	5
					Owner Surrender		Jan 2 2016 12:48PM	Owner Surrender				Owner Had Allergies		No	Jan 6 2016 12:43PM	Adopted				Guinea Pig	Brown		Male	5	11	Pet Store - Chain
					Owner Surrender		Jan 2 2016 12:48PM	Owner Surrender				Owner Had Allergies		No	Jan 6 2016 12:43PM	Adopted				Guinea Pig	Beige		Male	5	11	Pet Store - Chain
					Owner Surrender		Jan 6 2016 10:31AM	Owner Surrender				Too Many Other Animals		No	Jan 7 2016 2:26PM	Adopted				Guinea Pig	Tri Color		Female	4	6
					Owner Surrender		Dec 9 2015 12:23PM	Owner Surrender				Unable To Find Home		No	Jan 7 2016 3:56PM	Adopted Unaltered		H		Hamster	Black		Female	4	8	Offspring of my own pet - unplanned litter
					Owner Surrender		Jan 3 2016 1:41PM	Owner Surrender				No Time		Yes	Jan 8 2016 1:52PM	Adopted Altered				Ferret	Black		Male	7	4	Pet Store - Independent
					Owner Surrender		Nov 21 2015 1:21PM	Owner Surrender				Moving House		Unknown	Jan 8 2016 3:39PM	Adopted				Mouse	Brown		Unknown
					Owner Surrender		Nov 21 2015 1:21PM	Owner Surrender				Moving House		Unknown	Jan 8 2016 3:39PM	Adopted				Mouse	Grey		Unknown			Pet Store - Chain
					Owner Surrender		Jan 6 2016 10:31AM	Owner Surrender				Too Many Other Animals		No	Jan 10 2016 2:59PM	Adopted				Guinea Pig	Tri Color		Male	4	7	Animal control facility / municipal pound
					Owner Surrender		Jan 6 2016 10:31AM	Owner Surrender				Too Many Other Animals		No	Jan 10 2016 2:59PM	Adopted				Guinea Pig	Tri Color		Male	4	7
					Owner Surrender		Dec 31 2015 11:44AM	Owner Surrender				Too Many Other Animals		No	Jan 12 2016 12:15PM	Adopted Unaltered				Guinea Pig	Tri Color		Male	4	7	Breeder - newspaper ad
					Owner Surrender		Nov 14 2015 3:21PM	Owner Surrender				Landlord Does Not Allow Pets		No	Jan 12 2016 2:09PM	Adopted				Rat	White		Male	5	0	Pet Store - Independent
					Owner Surrender		Nov 14 2015 3:21PM	Owner Surrender				Landlord Does Not Allow Pets		No	Jan 12 2016 2:09PM	Adopted				Rat	White		Male	5	0
					Owner Surrender		Dec 11 2015 12:55PM	Owner Surrender				Too Many Other Animals		No	Jan 18 2016 12:44PM	Adopted				Gerbil	Black		Female	5	5	Pet Store - Independent
					Owner Surrender		Dec 11 2015 12:55PM	Owner Surrender				Too Many Other Animals		No	Jan 18 2016 12:44PM	Adopted				Gerbil	Brown		Female	5	5
					Owner Surrender		Dec 14 2015 4:50PM	Owner Surrender				No Time		No	Jan 18 2016 3:57PM	Adopted				Guinea Pig	Tri Color		Male	5	4	Pet Store - Independent
					Owner Surrender		Nov 19 2015 3:52PM	Owner Surrender				Unable To Find Home		No	Jan 19 2016 12:31PM	Adopted				Gerbil	White		Male	5	6	Friend/relative - rescued/aband oned
					Owner Surrender		Nov 19 2015 4:00PM	Owner Surrender				Unable To Find Home		No	Jan 19 2016 12:31PM	Adopted				Gerbil	White		Male	5	6	Friend/relative - rescued/aband oned
					Owner Surrender		Jan 6 2016 4:11PM	Owner Surrender				Abandoned By Tenant During Move		No	Jan 19 2016 3:54PM	Adopted				Rat	White		Female	4	5	Friend/relative - rescued/aband oned
					Owner Surrender		Dec 16 2015 1:10PM	Owner Surrender				No Longer Wanted		No	Jan 23 2016 2:03PM	Adopted				Guinea Pig	White		Male	5	5	Pet Store - Chain
					Owner Surrender		Dec 16 2015 1:10PM	Owner Surrender				No Longer Wanted		No	Jan 23 2016 2:03PM	Adopted				Guinea Pig	Black		Male	5	5
					Humane Officer Seized		Dec 2 2015 7:06PM	Cruelty Complaint						No	Feb 15 2016 9:36AM	Transfer Out				Rat	Black		Female
					Humane Officer Seized		Dec 2 2015 7:06PM	Cruelty Complaint						No	Feb 15 2016 9:45AM	Transfer Out				Rat	Beige		Female
					Humane Officer Seized		Dec 2 2015 7:06PM	Cruelty Complaint						No	Feb 15 2016 9:46AM	Transfer Out				Rat	Black		Female
					Humane Officer Seized		Dec 2 2015 7:06PM	Cruelty Complaint						No	Feb 15 2016 9:46AM	Transfer Out				Rat	Albino		Female
					Humane Officer Surrendered		Nov 15 2015 9:14PM	Cruelty Complaint				Too Many Other Animals		No	Feb 23 2016 1:21PM	Adopted				Rat	White		Female	5	4
					Stray		Dec 22 2015 4:47PM	Stray (No ID)						No	Feb 28 2016 1:50PM	Adopted				Guinea Pig	Tri Color		Male	6	5
					Stray		Dec 22 2015 4:47PM	Stray (No ID)						No	Feb 28 2016 1:50PM	Adopted				Guinea Pig	Brown		Male	6	5
					Humane Officer Surrendered		Nov 15 2015 9:14PM	Cruelty Complaint				Too Many Other Animals		No	Mar 9 2016 3:40PM	Adopted				Rat	Beige		Female	5	4
					Humane Officer Surrendered		Nov 15 2015 9:14PM	Cruelty Complaint				Too Many Other Animals		No	Apr 7 2016 2:01PM	Adopted				Rat	Brown		Male	5	4
					Humane Officer Surrendered		Nov 15 2015 9:14PM	Cruelty Complaint				Too Many Other Animals		No	Apr 7 2016 2:01PM	Adopted				Rat	Beige		Male	5	4
					Owner Surrender		Dec 31 2015 12:14PM	Owner Surrender				Too Many Other Animals		No	Apr 19 2016 12:31PM	Adopted				Guinea Pig	Tri Color		Female	5	5	Breeder - newspaper ad
					Owner Surrender		Jan 7 2016 1:03PM	Owner Surrender				Too Many Other Animals		No	Apr 24 2016 4:16PM	Adopted Unaltered				Guinea Pig	Brown		Female			Stray
					Owner Surrender		Jan 7 2016 1:03PM	Owner Surrender				Too Many Other Animals		Yes	Apr 24 2016 4:16PM	Adopted Altered				Guinea Pig	Tan		Male			Stray
					Humane Officer Surrendered		Nov 15 2015 9:14PM	Cruelty Complaint				Too Many Other Animals		No	Jul 15 2016 12:14PM	Adopted				Rat	White		Female	5	1
					Humane Officer Surrendered		Nov 15 2015 9:14PM	Cruelty Complaint				Too Many Other Animals		No	Jul 15 2016 12:14PM	Adopted				Rat	White		Female	5	1
					Humane Officer Surrendered		Nov 15 2015 9:14PM	Cruelty Complaint				Too Many Other Animals		No	Aug 15 2016 3:03PM	Adopted Offsite(Unaltered)				Rat	White		Male
					Owner Surrender		Jan 5 2016 3:41PM	Owner Surrender				Unable To Find Home		Yes	Jan 21 2016 3:02PM	Adopted Altered		H		Rat	White		Male			Free - newspaper ad
					Owner Surrender		Jan 6 2016 1:54PM	Owner Surrender				Unable To Find Home		Yes	Jan 21 2016 3:00PM	Adopted Altered		H		Rat	Albino		Male			Free - online ad
					Owner Surrender		Jan 7 2016 1:03PM	Owner Surrender				Too Many Other Animals		No	Sep 23 2016 2:10PM	Adopted				Guinea Pig	Tri Color		Male			Stray
					Owner Surrender		Jan 7 2016 1:03PM	Owner Surrender				Too Many Other Animals		No	Sep 23 2016 2:10PM	Adopted				Guinea Pig	Tri Color		Male			Stray
					Humane Officer Surrendered		Nov 15 2015 9:14PM	Cruelty Complaint				Too Many Other Animals		No	Oct 19 2016 2:49PM	Adopted				Rat	Grey		Female	5	1
					Humane Officer Surrendered		Nov 15 2015 9:14PM	Cruelty Complaint				Too Many Other Animals		No	Oct 19 2016 2:49PM	Adopted				Rat	White		Female	5	1
					Humane Officer Surrendered		Nov 15 2015 9:14PM	Cruelty Complaint				Too Many Other Animals		No	Oct 19 2016 2:49PM	Adopted				Rat	Brown		Female	5	1
					Humane Officer Surrendered		Nov 15 2015 9:14PM	Cruelty Complaint				Too Many Other Animals		No	Oct 24 2016 3:20PM	Adopted				Rat	White		Male
					Humane Officer Surrendered		Nov 15 2015 9:14PM	Cruelty Complaint				Too Many Other Animals		No	Oct 24 2016 3:20PM	Adopted				Rat	Brown		Male
					Humane Officer Seized		Dec 2 2015 7:06PM	Cruelty Complaint						No	Jan 4 2016 12:37PM	Euthanized by Offsite Vet				Rat	Brown		Unknown
					Humane Officer Seized		Dec 2 2015 7:06PM	Cruelty Complaint						No	Jan 4 2016 12:38PM	Euthanized by Offsite Vet				Rat	Brown		Unknown
					Humane Officer Seized		Dec 2 2015 7:06PM	Cruelty Complaint						No	Jan 4 2016 12:40PM	Euthanized by Offsite Vet				Rat	Brown		Unknown
					Humane Officer Seized		Dec 2 2015 7:06PM	Cruelty Complaint						No	Jan 5 2016 12:40PM	Euthanized by Offsite Vet				Rat	Brown		Unknown
					Humane Officer Seized		Dec 2 2015 7:06PM	Cruelty Complaint						No	Jan 5 2016 12:41PM	Euthanized by Offsite Vet				Rat	Brown		Unknown
					Humane Officer Seized		Dec 2 2015 7:06PM	Cruelty Complaint						No	Jan 4 2016 12:42PM	Euthanized by Offsite Vet				Rat	Brown		Unknown
					Humane Officer Seized		Dec 2 2015 7:06PM	Cruelty Complaint						No	Jan 4 2016 12:46PM	Euthanized by Offsite Vet				Rat	Brown		Unknown
					Humane Officer Seized		Dec 2 2015 7:06PM	Cruelty Complaint						No	Jan 4 2016 12:46PM	Euthanized by Offsite Vet				Rat	Brown		Unknown
					Humane Officer Seized		Dec 2 2015 7:06PM	Cruelty Complaint						No	Jan 4 2016 12:50PM	Euthanized by Offsite Vet				Rat	Brown		Unknown
					Humane Officer Seized		Dec 2 2015 7:06PM	Cruelty Complaint						No	Jan 4 2016 12:50PM	Euthanized by Offsite Vet				Rat	Brown		Unknown
					Humane Officer Seized		Dec 2 2015 7:06PM	Cruelty Complaint						No	Jan 1 2016 12:24PM	Euthanized by Offsite Vet				Rat	Brown		Unknown
					Humane Officer Seized		Dec 2 2015 7:06PM	Cruelty Complaint						No	Jan 1 2016 12:25PM	Euthanized by Offsite Vet				Rat	Brown		Unknown
					Humane Officer Seized		Dec 2 2015 7:06PM	Cruelty Complaint						No	Jan 1 2016 12:26PM	Euthanized by Offsite Vet				Rat	Brown		Unknown
					Humane Officer Seized		Dec 2 2015 7:06PM	Cruelty Complaint						No	Jan 1 2016 12:28PM	Euthanized by Offsite Vet				Rat	Brown		Unknown
					Humane Officer Seized		Dec 2 2015 7:06PM	Cruelty Complaint						No	Jan 1 2016 12:27PM	Euthanized by Offsite Vet				Rat	Brown		Unknown
					Humane Officer Seized		Dec 2 2015 7:06PM	Cruelty Complaint						No	Jan 1 2016 12:29PM	Euthanized by Offsite Vet				Rat	Brown		Unknown
					Humane Officer Seized		Dec 2 2015 7:06PM	Cruelty Complaint						No	Jan 1 2016 12:30PM	Euthanized by Offsite Vet				Rat	Brown		Unknown
					Humane Officer Seized		Dec 2 2015 7:06PM	Cruelty Complaint						No	Jan 1 2016 1:04PM	Euthanized by Offsite Vet				Rat	Brown		Unknown
					Humane Officer Seized		Dec 2 2015 7:06PM	Cruelty Complaint						No	Jan 1 2016 1:03PM	Euthanized by Offsite Vet				Rat	Brown		Unknown
					Humane Officer Seized		Dec 2 2015 7:06PM	Cruelty Complaint						No	Jan 1 2016 2:47PM	Euthanized by Offsite Vet				Rat	Brown		Unknown
					Humane Officer Seized		Dec 2 2015 7:06PM	Cruelty Complaint						No	Jan 1 2016 2:46PM	Euthanized by Offsite Vet				Rat	Brown		Unknown
					Humane Officer Seized		Dec 2 2015 7:06PM	Cruelty Complaint						No	Jan 1 2016 2:48PM	Euthanized by Offsite Vet				Rat	Brown		Unknown
					Humane Officer Seized		Dec 2 2015 7:06PM	Cruelty Complaint						No	Jan 1 2016 2:48PM	Euthanized by Offsite Vet				Rat	Brown		Unknown
					Humane Officer Seized		Dec 2 2015 7:06PM	Cruelty Complaint						No	Jan 1 2016 2:49PM	Euthanized by Offsite Vet				Rat	Brown		Unknown
					Humane Officer Seized		Dec 2 2015 7:06PM	Cruelty Complaint						No	Jan 1 2016 2:50PM	Euthanized by Offsite Vet				Rat	Brown		Unknown
					Humane Officer Seized		Dec 2 2015 7:06PM	Cruelty Complaint						No	Jan 1 2016 2:50PM	Euthanized by Offsite Vet				Rat	Brown		Unknown
					Humane Officer Seized		Dec 2 2015 7:06PM	Cruelty Complaint						No	Jan 1 2016 2:55PM	Euthanized by Offsite Vet				Rat	Brown		Unknown
					Humane Officer Seized		Dec 2 2015 7:06PM	Cruelty Complaint						No	Jan 1 2016 2:56PM	Euthanized by Offsite Vet				Rat	Brown		Unknown
					Humane Officer Seized		Dec 2 2015 7:06PM	Cruelty Complaint						No	Jan 1 2016 2:56PM	Euthanized by Offsite Vet				Rat	Brown		Unknown
					Humane Officer Seized		Dec 2 2015 7:06PM	Cruelty Complaint						No	Jan 1 2016 2:57PM	Euthanized by Offsite Vet				Rat	Brown		Unknown
					Humane Officer Seized		Dec 2 2015 7:06PM	Cruelty Complaint						No	Jan 1 2016 2:58PM	Euthanized by Offsite Vet				Rat	Brown		Unknown
					Humane Officer Seized		Dec 2 2015 7:06PM	Cruelty Complaint						No	Jan 1 2016 2:58PM	Euthanized by Offsite Vet				Rat	Brown		Unknown
					Humane Officer Seized		Dec 2 2015 7:06PM	Cruelty Complaint						No	Jan 1 2016 2:59PM	Euthanized by Offsite Vet				Rat	Brown		Unknown
					Humane Officer Seized		Dec 2 2015 7:06PM	Cruelty Complaint						No	Jan 1 2016 3:00PM	Euthanized by Offsite Vet				Rat	Brown		Unknown
					Humane Officer Seized		Dec 2 2015 7:06PM	Cruelty Complaint						No	Jan 1 2016 3:01PM	Euthanized by Offsite Vet				Rat	Brown		Unknown
					Humane Officer Seized		Dec 2 2015 7:06PM	Cruelty Complaint						No	Jan 1 2016 3:02PM	Euthanized by Offsite Vet				Rat	Brown		Unknown
					Humane Officer Seized		Dec 2 2015 7:06PM	Cruelty Complaint						No	Jan 1 2016 3:03PM	Euthanized by Offsite Vet				Rat	Brown		Unknown
					Humane Officer Seized		Dec 2 2015 7:06PM	Cruelty Complaint						No	Jan 1 2016 3:04PM	Euthanized by Offsite Vet				Rat	Brown		Unknown
					Humane Officer Seized		Dec 2 2015 7:06PM	Cruelty Complaint						No	Jan 1 2016 3:05PM	Euthanized by Offsite Vet				Rat	Brown		Unknown
					Humane Officer Seized		Dec 2 2015 7:06PM	Cruelty Complaint						No	Jan 1 2016 3:06PM	Euthanized by Offsite Vet				Rat	Brown		Unknown
					Humane Officer Seized		Dec 2 2015 7:06PM	Cruelty Complaint						No	Jan 1 2016 3:07PM	Euthanized by Offsite Vet				Rat	Brown		Unknown
					Humane Officer Seized		Dec 2 2015 7:06PM	Cruelty Complaint						No	Jan 1 2016 3:08PM	Euthanized by Offsite Vet				Rat	Brown		Unknown
					Humane Officer Seized		Dec 2 2015 7:06PM	Cruelty Complaint						No	Dec 14 2015 2:16PM	Euthanized by Offsite Vet				Rat	Albino		Female
					Stray		Dec 16 2015 11:48AM	Stray (With ID)						No	Jan 9 2016 4:59PM	Adopted Unaltered				Rat	White		Female	4	11
					Stray		Dec 16 2015 11:48AM	Stray (With ID)						No	Jan 9 2016 4:59PM	Adopted Unaltered				Rat	Tan		Female
					Humane Officer Surrendered		Nov 15 2015 9:14PM	Cruelty Complaint				Too Many Other Animals		No	Dec 5 2015 12:59PM	Adopted				Rat	Brown		Male
					Owner Surrender		Dec 13 2015 11:19AM	Owner Surrender				Unwanted Litter		No	Dec 20 2015 3:49PM	Adopted				Hamster	Orange		Male	4	6	Offspring of my own pet - unplanned litter
					Owner Surrender		Nov 20 2015 3:18PM	Owner Surrender				Constable Visit		No	Dec 19 2015 1:45PM	Adopted				Guinea Pig	White		Male	6	0	Friend/relative - gift (adult animal)
					Cruelty Case Offspring		Dec 6 2015 12:04PM	Cruelty Complaint						Unknown	Dec 6 2015 12:06PM	Euthanized				Rat	Albino		Unknown
					Cruelty Case Offspring		Dec 6 2015 12:04PM	Cruelty Complaint						Unknown	Dec 6 2015 12:08PM	Euthanized				Rat	Albino		Unknown
					Cruelty Case Offspring		Dec 6 2015 12:04PM	Cruelty Complaint						Unknown	Dec 6 2015 12:58PM	Euthanized				Rat	Albino		Unknown
					Cruelty Case Offspring		Dec 6 2015 12:04PM	Cruelty Complaint						Unknown	Dec 6 2015 12:58PM	Euthanized				Rat	Albino		Unknown
					Cruelty Case Offspring		Dec 6 2015 12:04PM	Cruelty Complaint						Unknown	Dec 6 2015 12:57PM	Euthanized				Rat	Albino		Unknown
					Cruelty Case Offspring		Dec 6 2015 12:04PM	Cruelty Complaint						Unknown	Dec 6 2015 12:57PM	Euthanized				Rat	Albino		Unknown
					Cruelty Case Offspring		Dec 6 2015 12:04PM	Cruelty Complaint						Unknown	Dec 6 2015 12:56PM	Euthanized				Rat	Albino		Unknown
					Cruelty Case Offspring		Dec 6 2015 12:04PM	Cruelty Complaint						Unknown	Dec 6 2015 12:55PM	Euthanized				Rat	Albino		Unknown
					Cruelty Case Offspring		Dec 6 2015 12:04PM	Cruelty Complaint						Unknown	Dec 6 2015 12:26PM	Euthanized				Rat	Albino		Unknown
					Cruelty Case Offspring		Dec 6 2015 12:04PM	Cruelty Complaint						Unknown	Dec 6 2015 12:25PM	Euthanized				Rat	Albino		Unknown
					Cruelty Case Offspring		Dec 6 2015 12:04PM	Cruelty Complaint						Unknown	Dec 6 2015 12:23PM	Euthanized				Rat	Albino		Unknown
					Cruelty Case Offspring		Dec 6 2015 12:04PM	Cruelty Complaint						Unknown	Dec 6 2015 12:21PM	Euthanized				Rat	Albino		Unknown
					Cruelty Case Offspring		Dec 6 2015 12:04PM	Cruelty Complaint						Unknown	Dec 6 2015 12:20PM	Euthanized				Rat	Albino		Unknown
					Cruelty Case Offspring		Dec 6 2015 12:04PM	Cruelty Complaint						Unknown	Dec 6 2015 12:55PM	Euthanized				Rat	Albino		Unknown
					Cruelty Case Offspring		Dec 6 2015 12:04PM	Cruelty Complaint						Unknown	Dec 6 2015 12:16PM	Euthanized				Rat	Albino		Unknown
					Cruelty Case Offspring		Dec 6 2015 12:04PM	Cruelty Complaint						Unknown	Dec 6 2015 12:55PM	Euthanized				Rat	Albino		Unknown
					Cruelty Case Offspring		Dec 6 2015 12:04PM	Cruelty Complaint						Unknown	Dec 6 2015 12:14PM	Euthanized				Rat	Albino		Unknown
					Cruelty Case Offspring		Dec 6 2015 12:04PM	Cruelty Complaint						Unknown	Dec 6 2015 12:54PM	Euthanized				Rat	Albino		Unknown
					Cruelty Case Offspring		Dec 6 2015 12:04PM	Cruelty Complaint						Unknown	Dec 6 2015 12:10PM	Euthanized				Rat	Albino		Unknown
					Cruelty Case Offspring		Dec 6 2015 12:04PM	Cruelty Complaint						Unknown	Dec 6 2015 12:54PM	Euthanized				Rat	Albino		Unknown
					Cruelty Case Offspring		Dec 6 2015 12:04PM	Cruelty Complaint						Unknown	Dec 6 2015 12:09PM	Euthanized				Rat	Albino		Unknown
					Humane Officer Surrendered		Dec 1 2015 3:50PM	Cruelty Complaint				Too Many Other Animals		No	Dec 13 2015 5:11PM	Adopted				Rat	Brown		Male	5	2
					Humane Officer Surrendered		Nov 15 2015 9:14PM	Cruelty Complaint				Too Many Other Animals		No	Dec 13 2015 5:11PM	Adopted				Rat	Brown		Male
					Humane Officer Surrendered		Nov 15 2015 9:14PM	Cruelty Complaint				Too Many Other Animals		No	Dec 13 2015 5:11PM	Adopted				Rat	Brown		Male	1	1
					Humane Officer Surrendered		Nov 15 2015 9:14PM	Cruelty Complaint				Too Many Other Animals		No	Dec 13 2015 5:11PM	Adopted				Rat	Beige		Male
					Owner Surrender		Dec 11 2015 12:55PM	Owner Surrender				Too Many Other Animals		No	Dec 27 2015 3:31PM	Adopted				Gerbil	Black		Male	5	5
					Owner Surrender		Dec 11 2015 12:55PM	Owner Surrender				Too Many Other Animals		No	Dec 27 2015 3:31PM	Adopted				Gerbil	Black		Male	5	5
					Owner Surrender		Dec 13 2015 11:19AM	Owner Surrender				Unwanted Litter		No	Dec 19 2015 3:30PM	Adopted				Hamster	Orange		Male	4	6	Offspring of my own pet - unplanned litter
					Owner Surrender		Jan 6 2016 12:30PM	Owner Surrender				Unable To Find Home		Yes	Mar 24 2016 12:25PM	Adopted Altered		H		Rat	White		Female			Free - online ad
					Owner Surrender		Jan 6 2016 1:58PM	Owner Surrender				Unable To Find Home		Yes	Mar 29 2016 12:40PM	Adopted Altered		H		Rat	Albino		Female			Free - online ad
					Owner Surrender		Dec 9 2015 2:00PM	Owner Surrender				Unable To Find Home		No	Dec 17 2015 4:08PM	Adopted		H		Hamster	Brown		Female	4	8	Offspring of my own pet - unplanned litter
					Shelter Offspring		Nov 21 2015 8:15AM	Owner Surrender						No	Nov 21 2015 11:31AM	Euthanized				Rat	Albino		Unknown	0	0	Offspring of my own pet - unplanned litter
					Shelter Offspring		Nov 21 2015 8:18AM	Owner Surrender						No	Nov 21 2015 11:32AM	Euthanized				Rat	Albino		Unknown	0	0	Offspring of my own pet - unplanned litter
					Shelter Offspring		Dec 10 2015 10:31AM	Owner Surrender						No	Dec 11 2015 9:35AM	Euthanized				Rat	Albino		Unknown	0	0	Offspring of my own pet - unplanned litter
					Shelter Offspring		Dec 10 2015 10:31AM	Owner Surrender						No	Dec 11 2015 9:35AM	Euthanized				Rat	Albino		Unknown	0	0
					Shelter Offspring		Dec 10 2015 10:31AM	Owner Surrender						No	Dec 11 2015 9:35AM	Euthanized				Rat	Albino		Unknown	0	0
					Shelter Offspring		Dec 10 2015 10:36AM	Owner Surrender						No	Dec 11 2015 9:36AM	Euthanized				Rat	Albino		Unknown	0	0	Offspring of my own pet - unplanned litter
					Shelter Offspring		Dec 10 2015 10:36AM	Owner Surrender						No	Dec 11 2015 9:36AM	Euthanized				Rat	Albino		Unknown	0	0
					Shelter Offspring		Dec 10 2015 10:36AM	Owner Surrender						No	Dec 11 2015 9:36AM	Euthanized				Rat	Albino		Unknown	0	0
					Shelter Offspring		Dec 10 2015 10:36AM	Owner Surrender						No	Dec 11 2015 9:36AM	Euthanized				Rat	Albino		Unknown	0	0
					Shelter Offspring		Dec 10 2015 10:36AM	Owner Surrender						No	Dec 11 2015 9:37AM	Euthanized				Rat	Albino		Unknown	0	0
					Shelter Offspring		Dec 10 2015 10:36AM	Owner Surrender						No	Dec 11 2015 9:37AM	Euthanized				Rat	Albino		Unknown	0	0
					Shelter Offspring		Dec 10 2015 10:36AM	Owner Surrender						No	Dec 11 2015 9:37AM	Euthanized				Rat	Albino		Unknown	0	0
					Shelter Offspring		Dec 11 2015 9:27AM	Owner Surrender						No	Dec 12 2015 10:04AM	Euthanized				Rat	Albino		Unknown	0	0	Offspring of my own pet - unplanned litter
					Shelter Offspring		Dec 11 2015 9:27AM	Owner Surrender						No	Dec 12 2015 10:04AM	Euthanized				Rat	Albino		Unknown	0	0
					Shelter Offspring		Dec 11 2015 9:27AM	Owner Surrender						No	Dec 12 2015 10:05AM	Euthanized				Rat	Albino		Unknown	0	0
					Shelter Offspring		Dec 11 2015 9:27AM	Owner Surrender						No	Dec 12 2015 10:05AM	Euthanized				Rat	Albino		Unknown	0	0
					Shelter Offspring		Dec 11 2015 9:27AM	Owner Surrender						No	Dec 12 2015 10:05AM	Euthanized				Rat	Albino		Unknown	0	0
					Shelter Offspring		Dec 11 2015 9:27AM	Owner Surrender						No	Dec 12 2015 10:05AM	Euthanized				Rat	Albino		Unknown	0	0
					Shelter Offspring		Dec 11 2015 9:27AM	Owner Surrender						No	Dec 12 2015 10:07AM	Euthanized				Rat	Albino		Unknown	0	0
					Shelter Offspring		Dec 11 2015 9:27AM	Owner Surrender						No	Dec 12 2015 10:08AM	Euthanized				Rat	Albino		Unknown	0	0
					Shelter Offspring		Dec 11 2015 9:27AM	Owner Surrender						No	Dec 12 2015 10:08AM	Euthanized				Rat	Albino		Unknown	0	0
					Shelter Offspring		Dec 11 2015 12:30PM	Owner Surrender						No	Dec 12 2015 10:08AM	Euthanized				Rat	Albino		Unknown	0	0	Offspring of my own pet - unplanned litter
					Shelter Offspring		Dec 11 2015 12:30PM	Owner Surrender						No	Dec 12 2015 10:09AM	Euthanized				Rat	Albino		Unknown	0	0
					Shelter Offspring		Dec 11 2015 12:30PM	Owner Surrender						No	Dec 12 2015 10:09AM	Euthanized				Rat	Albino		Unknown	0	0
					Shelter Offspring		Dec 11 2015 12:30PM	Owner Surrender						No	Dec 12 2015 10:09AM	Euthanized				Rat	Albino		Unknown	0	0
					Shelter Offspring		Dec 11 2015 12:30PM	Owner Surrender						No	Dec 12 2015 10:10AM	Euthanized				Rat	Albino		Unknown	0	0
					Shelter Offspring		Dec 11 2015 12:30PM	Owner Surrender						No	Dec 12 2015 10:10AM	Euthanized				Rat	Albino		Unknown	0	0
					Shelter Offspring		Dec 11 2015 12:30PM	Owner Surrender						No	Dec 12 2015 10:10AM	Euthanized				Rat	Albino		Unknown	0	0
					Shelter Offspring		Dec 11 2015 12:30PM	Owner Surrender						No	Dec 12 2015 10:10AM	Euthanized				Rat	Albino		Unknown	0	0
					Shelter Offspring		Nov 20 2015 12:05PM	Owner Surrender						No	Nov 21 2015 11:23AM	Euthanized				Rat	Albino		Unknown	0	0	Offspring of my own pet - unplanned litter
					Shelter Offspring		Nov 20 2015 12:05PM	Owner Surrender						No	Nov 21 2015 11:27AM	Euthanized				Rat	Albino		Unknown	0	0
					Shelter Offspring		Nov 20 2015 12:05PM	Owner Surrender						No	Nov 21 2015 11:26AM	Euthanized				Rat	Albino		Unknown	0	0
					Shelter Offspring		Nov 20 2015 12:05PM	Owner Surrender						No	Nov 21 2015 11:27AM	Euthanized				Rat	Albino		Unknown	0	0
					Shelter Offspring		Nov 20 2015 12:05PM	Owner Surrender						No	Nov 21 2015 11:27AM	Euthanized				Rat	Albino		Unknown	0	0
					Shelter Offspring		Nov 20 2015 12:05PM	Owner Surrender						No	Nov 21 2015 11:28AM	Euthanized				Rat	Albino		Unknown	0	0
					Shelter Offspring		Nov 20 2015 12:05PM	Owner Surrender						No	Nov 21 2015 11:28AM	Euthanized				Rat	Albino		Unknown	0	0
					Shelter Offspring		Nov 20 2015 12:05PM	Owner Surrender						No	Nov 21 2015 11:28AM	Euthanized				Rat	Albino		Unknown	0	0
					Shelter Offspring		Nov 20 2015 12:05PM	Owner Surrender						No	Nov 21 2015 11:28AM	Euthanized				Rat	Albino		Unknown	0	0
					Shelter Offspring		Nov 20 2015 12:05PM	Owner Surrender						No	Nov 21 2015 11:30AM	Euthanized				Rat	Albino		Unknown	0	0
					Shelter Offspring		Nov 20 2015 12:05PM	Owner Surrender						No	Nov 21 2015 11:30AM	Euthanized				Rat	Albino		Unknown	0	0
					Shelter Offspring		Nov 20 2015 12:05PM	Owner Surrender						No	Nov 21 2015 11:30AM	Euthanized				Rat	Albino		Unknown	0	0
					Shelter Offspring		Nov 20 2015 12:05PM	Owner Surrender						No	Nov 21 2015 11:31AM	Euthanized				Rat	Albino		Unknown	0	0
					Shelter Offspring		Nov 20 2015 12:05PM	Owner Surrender						No	Nov 21 2015 11:31AM	Euthanized				Rat	Albino		Unknown	0	0
					Shelter Offspring		Nov 20 2015 12:05PM	Owner Surrender						No	Nov 21 2015 11:31AM	Euthanized				Rat	Albino		Unknown	0	0
					Shelter Offspring		Dec 4 2015 7:56AM	Owner Surrender						No	Dec 5 2015 5:20PM	Euthanized				Rat	Albino		Unknown	0	0	Offspring of my own pet - unplanned litter
					Shelter Offspring		Dec 4 2015 7:56AM	Owner Surrender						No	Dec 5 2015 5:20PM	Euthanized				Rat	Albino		Unknown	0	0
					Shelter Offspring		Dec 4 2015 7:56AM	Owner Surrender						No	Dec 5 2015 5:21PM	Euthanized				Rat	Albino		Unknown	0	0
					Shelter Offspring		Dec 4 2015 7:56AM	Owner Surrender						No	Dec 5 2015 5:22PM	Euthanized				Rat	Albino		Unknown	0	0
					Shelter Offspring		Dec 4 2015 7:56AM	Owner Surrender						No	Dec 5 2015 5:22PM	Euthanized				Rat	Albino		Unknown	0	0
					Shelter Offspring		Dec 4 2015 7:56AM	Owner Surrender						No	Dec 5 2015 5:24PM	Euthanized				Rat	Albino		Unknown	0	0
					Shelter Offspring		Dec 4 2015 7:56AM	Owner Surrender						No	Dec 5 2015 5:23PM	Euthanized				Rat	Albino		Unknown	0	0
					Shelter Offspring		Dec 4 2015 7:56AM	Owner Surrender						No	Dec 5 2015 5:24PM	Euthanized				Rat	Albino		Unknown	0	0
					Shelter Offspring		Dec 4 2015 7:56AM	Owner Surrender						No	Dec 5 2015 5:24PM	Euthanized				Rat	Albino		Unknown	0	0
					Shelter Offspring		Dec 4 2015 7:56AM	Owner Surrender						No	Dec 5 2015 5:23PM	Euthanized				Rat	Albino		Unknown	0	0
					Shelter Offspring		Dec 4 2015 7:56AM	Owner Surrender						No	Dec 5 2015 5:26PM	Euthanized				Rat	Albino		Unknown	0	0
					Shelter Offspring		Dec 4 2015 7:56AM	Owner Surrender						No	Dec 5 2015 5:25PM	Euthanized				Rat	Albino		Unknown	0	0
					Shelter Offspring		Dec 4 2015 7:56AM	Owner Surrender						No	Dec 5 2015 5:23PM	Euthanized				Rat	Albino		Unknown	0	0
					Shelter Offspring		Dec 4 2015 7:56AM	Owner Surrender						No	Dec 5 2015 5:22PM	Euthanized				Rat	Albino		Unknown	0	0
					Shelter Offspring		Dec 5 2015 7:38AM	Owner Surrender						No	Dec 5 2015 11:28AM	Euthanized				Rat	Albino		Unknown	0	0	Offspring of my own pet - unplanned litter
					Shelter Offspring		Dec 5 2015 7:38AM	Owner Surrender						No	Dec 5 2015 11:34AM	Euthanized				Rat	Albino		Unknown	0	0
					Shelter Offspring		Dec 5 2015 7:38AM	Owner Surrender						No	Dec 5 2015 11:34AM	Euthanized				Rat	Albino		Unknown	0	0
					Shelter Offspring		Dec 5 2015 7:38AM	Owner Surrender						No	Dec 5 2015 11:35AM	Euthanized				Rat	Albino		Unknown	0	0
					Shelter Offspring		Dec 5 2015 7:38AM	Owner Surrender						No	Dec 5 2015 11:36AM	Euthanized				Rat	Albino		Unknown	0	0
					Shelter Offspring		Dec 5 2015 7:38AM	Owner Surrender						No	Dec 5 2015 11:35AM	Euthanized				Rat	Albino		Unknown	0	0
					Shelter Offspring		Dec 5 2015 7:38AM	Owner Surrender						No	Dec 5 2015 11:36AM	Euthanized				Rat	Albino		Unknown	0	0
					Shelter Offspring		Dec 5 2015 7:38AM	Owner Surrender						No	Dec 5 2015 11:36AM	Euthanized				Rat	Albino		Unknown	0	0
					Shelter Offspring		Dec 5 2015 7:38AM	Owner Surrender						No	Dec 5 2015 11:36AM	Euthanized				Rat	Albino		Unknown	0	0
					Shelter Offspring		Dec 5 2015 7:38AM	Owner Surrender						No	Dec 5 2015 11:36AM	Euthanized				Rat	Albino		Unknown	0	0
					Shelter Offspring		Dec 5 2015 7:38AM	Owner Surrender						No	Dec 5 2015 11:37AM	Euthanized				Rat	Albino		Unknown	0	0
					Shelter Offspring		Dec 5 2015 7:38AM	Owner Surrender						No	Dec 5 2015 11:35AM	Euthanized				Rat	Albino		Unknown	0	0
					Shelter Offspring		Dec 5 2015 7:38AM	Owner Surrender						No	Dec 5 2015 11:38AM	Euthanized				Rat	Albino		Unknown	0	0
					Shelter Offspring		Dec 5 2015 7:38AM	Owner Surrender						No	Dec 5 2015 11:39AM	Euthanized				Rat	Albino		Unknown	0	0
					Shelter Offspring		Dec 5 2015 7:38AM	Owner Surrender						No	Dec 5 2015 11:39AM	Euthanized				Rat	Albino		Unknown	0	0
					Shelter Offspring		Dec 5 2015 7:38AM	Owner Surrender						No	Dec 5 2015 11:39AM	Euthanized				Rat	Albino		Unknown	0	0
					Shelter Offspring		Dec 5 2015 9:24AM	Owner Surrender						No	Dec 5 2015 11:39AM	Euthanized				Rat	Albino		Unknown	0	0	Offspring of my own pet - unplanned litter
					Shelter Offspring		Dec 5 2015 9:24AM	Owner Surrender						No	Dec 5 2015 11:39AM	Euthanized				Rat	Albino		Unknown	0	0
					Shelter Offspring		Dec 5 2015 9:24AM	Owner Surrender						No	Dec 5 2015 11:40AM	Euthanized				Rat	Albino		Unknown	0	0
					Shelter Offspring		Dec 5 2015 9:24AM	Owner Surrender						No	Dec 5 2015 11:45AM	Euthanized				Rat	Albino		Unknown	0	0
					Shelter Offspring		Dec 5 2015 9:24AM	Owner Surrender						No	Dec 5 2015 11:45AM	Euthanized				Rat	Albino		Unknown	0	0
					Shelter Offspring		Dec 5 2015 9:24AM	Owner Surrender						No	Dec 5 2015 11:45AM	Euthanized				Rat	Albino		Unknown	0	0
					Shelter Offspring		Dec 5 2015 9:24AM	Owner Surrender						No	Dec 5 2015 11:45AM	Euthanized				Rat	Albino		Unknown	0	0
					Shelter Offspring		Dec 5 2015 9:24AM	Owner Surrender						No	Dec 5 2015 11:56AM	Euthanized				Rat	Albino		Unknown	0	0
					Shelter Offspring		Dec 5 2015 9:24AM	Owner Surrender						No	Dec 5 2015 11:45AM	Euthanized				Rat	Albino		Unknown	0	0
					Shelter Offspring		Dec 5 2015 9:24AM	Owner Surrender						No	Dec 5 2015 11:46AM	Euthanized				Rat	Albino		Unknown	0	0
					Shelter Offspring		Dec 5 2015 9:24AM	Owner Surrender						No	Dec 5 2015 11:57AM	Euthanized				Rat	Albino		Unknown	0	0
					Shelter Offspring		Dec 5 2015 9:24AM	Owner Surrender						No	Dec 5 2015 11:46AM	Euthanized				Rat	Albino		Unknown	0	0
					Shelter Offspring		Dec 5 2015 9:24AM	Owner Surrender						No	Dec 5 2015 11:57AM	Euthanized				Rat	Albino		Unknown	0	0
					Shelter Offspring		Dec 5 2015 9:24AM	Owner Surrender						No	Dec 5 2015 11:57AM	Euthanized				Rat	Albino		Unknown	0	0
					Shelter Offspring		Dec 5 2015 9:24AM	Owner Surrender						No	Dec 5 2015 11:57AM	Euthanized				Rat	Albino		Unknown	0	0
					Shelter Offspring		Dec 5 2015 9:24AM	Owner Surrender						No	Dec 5 2015 11:46AM	Euthanized				Rat	Albino		Unknown	0	0
					Shelter Offspring		Dec 5 2015 9:24AM	Owner Surrender						No	Dec 5 2015 11:46AM	Euthanized				Rat	Albino		Unknown	0	0
					Shelter Offspring		Dec 5 2015 9:24AM	Owner Surrender						No	Dec 5 2015 11:42AM	Euthanized				Rat	Albino		Unknown	0	0
					Shelter Offspring		Dec 5 2015 9:24AM	Owner Surrender						No	Dec 5 2015 11:42AM	Euthanized				Rat	Albino		Unknown	0	0
					Shelter Offspring		Dec 5 2015 2:12PM	Owner Surrender						No	Dec 5 2015 2:40PM	Euthanized				Rat	Albino		Unknown	0	0	Offspring of my own pet - unplanned litter
					Shelter Offspring		Dec 5 2015 2:12PM	Owner Surrender						No	Dec 5 2015 2:41PM	Euthanized				Rat	Albino		Unknown	0	0
					Shelter Offspring		Dec 5 2015 2:12PM	Owner Surrender						No	Dec 5 2015 2:41PM	Euthanized				Rat	Albino		Unknown	0	0
					Shelter Offspring		Dec 5 2015 2:12PM	Owner Surrender						No	Dec 5 2015 2:41PM	Euthanized				Rat	Albino		Unknown	0	0
					Shelter Offspring		Dec 5 2015 2:12PM	Owner Surrender						No	Dec 5 2015 2:41PM	Euthanized				Rat	Albino		Unknown	0	0
					Shelter Offspring		Dec 5 2015 2:12PM	Owner Surrender						No	Dec 5 2015 2:41PM	Euthanized				Rat	Albino		Unknown	0	0
					Shelter Offspring		Dec 5 2015 2:12PM	Owner Surrender						No	Dec 5 2015 2:42PM	Euthanized				Rat	Albino		Unknown	0	0
					Shelter Offspring		Dec 5 2015 2:12PM	Owner Surrender						No	Dec 5 2015 2:42PM	Euthanized				Rat	Albino		Unknown	0	0
					Owner Surrender		Dec 18 2015 11:14AM	Owner Surrender				Moving House		No	Dec 29 2015 1:24PM	Adopted Unaltered				Guinea Pig	Orange		Female	8	5
					Owner Surrender		Dec 30 2015 1:58PM	Owner Surrender				Abandoned By A Friend Or Relative		No	Jan 3 2016 2:21PM	Adopted				Rat	Grey		Female	5	5	Friend/relative - from unplanned litter
					Owner Surrender		Dec 30 2015 1:58PM	Owner Surrender				Abandoned By A Friend Or Relative		No	Jan 3 2016 2:21PM	Adopted				Rat	Grey		Female	5	5	Free - online ad
					Owner Surrender		Dec 11 2015 9:30AM	Owner Surrender				Unwanted Litter		No	May 17 2016 12:37PM	Adopted Unaltered				Gerbil	Beige		Male	5	5	Pet Store - Independent
					Owner Surrender		Dec 11 2015 12:55PM	Owner Surrender				Too Many Other Animals		No	May 17 2016 12:37PM	Adopted Unaltered				Gerbil	Black		Male	5	5
					Owner Surrender		Feb 13 2016 2:02PM	Owner Surrender				Owner Had Allergies		No	Feb 13 2016 2:02PM	Available For Adoption				Guinea Pig	Black		Male	6	9	Pet Store - Chain
					Stray		Mar 1 2016 4:23PM	Stray (No ID)						No	Mar 1 2016 4:23PM	Awaiting Sort				Rat	White		Unknown	5	4
					Stray		Mar 1 2016 4:23PM	Stray (No ID)						No	Mar 1 2016 4:23PM	Awaiting Sort				Rat	White		Unknown	4	8
					Stray		Mar 1 2016 4:23PM	Stray (No ID)						No	Mar 1 2016 4:23PM	Awaiting Sort				Rat	White		Unknown	4	8
					Owner Surrender		Jan 11 2016 2:32PM	Owner Surrender				Other		No	Jan 11 2016 2:32PM	Awaiting Vet Exam / Health Check				Guinea Pig	Tan		Male	7	4	Friend/relative - from planned litter
					Emergency Boarding		Feb 3 2016 2:52PM	Emergency Boarding						No	Feb 3 2016 2:52PM	Emergency Boarding				Rat	White		Unknown	5	4
					Emergency Boarding		Feb 3 2016 3:17PM	Emergency Boarding						No	Feb 3 2016 3:17PM	Emergency Boarding				Rat	White		Unknown	5	4
					Emergency Boarding		Feb 3 2016 3:30PM	Emergency Boarding						No	Feb 3 2016 3:30PM	Emergency Boarding				Rat	White		Unknown	4	8
					Emergency Boarding		Feb 3 2016 2:53PM	Emergency Boarding						No	Feb 3 2016 2:53PM	Emergency Boarding				Rat	White		Unknown	4	8
					Emergency Boarding		Feb 3 2016 2:55PM	Emergency Boarding						No	Feb 3 2016 2:55PM	Emergency Boarding				Rat	White		Unknown	4	8
					Emergency Boarding		Feb 3 2016 3:32PM	Emergency Boarding						No	Feb 3 2016 3:32PM	Emergency Boarding				Rat	White		Unknown	4	8
					Owner Surrender		Feb 19 2016 2:12PM	Owner Surrender				Owner Had Allergies		No	Jun 21 2018 2:35PM	Deceased				Hamster	Black		Male	4	3
					Owner Surrender		Apr 2 2016 2:52PM	Owner Surrender				No Time		No	Jul 15 2016 12:15PM	Deceased				Hamster	Beige		Female
					Owner Surrender		Jul 8 2016 11:07AM	Owner Surrender				Owner Had Allergies		No	Sep 2 2017 4:07PM	Deceased		H		Rat	Grey		Female	1	8	Pet Store - Independent
					Owner Surrender		Jul 8 2016 11:07AM	Owner Surrender				Owner Had Allergies		No	Sep 2 2017 4:07PM	Deceased		H		Rat	Grey		Female	1	8	Pet Store - Independent
					Owner Surrender		Feb 21 2016 4:02PM	Owner Surrender				No Longer Wanted		No	Mar 9 2016 1:14PM	Adopted Unaltered				Hamster	Black		Female	4	4	Pet Store - Chain
					Humane Officer Surrendered		Feb 9 2016 4:13PM	Cruelty Complaint				Too Many Other Animals		No	Mar 15 2016 1:27PM	Adopted				Rat	Black		Female	4	8
					Humane Officer Surrendered		Feb 9 2016 4:13PM	Cruelty Complaint				Too Many Other Animals		No	Mar 15 2016 1:27PM	Adopted				Rat	Black		Female	4	8
					Owner Surrender		May 21 2016 3:56PM	Owner Surrender				Owner Had Allergies		No	Jul 20 2016 12:38PM	Adopted		H		Rat	Cream		Male	5	6	Friend/relative - from unplanned litter
					Owner Surrender		Jun 27 2016 2:04PM	Owner Surrender				Moving House		Unknown	Sep 1 2016 12:11PM	Adopted				Gerbil	Cream		Male	5	10	Pet Store - Chain
					Owner Surrender		Jun 27 2016 2:04PM	Owner Surrender				Moving House		Unknown	Sep 1 2016 12:11PM	Adopted				Gerbil	Brown		Male	5	10	Pet Store - Chain
					Owner Surrender		Jun 17 2016 2:49PM	Owner Surrender				Owner Had Allergies		No	Jul 24 2016 10:05AM	Adopted		H		Rat	Black		Male	4	6	Pet Store - Chain
					Owner Surrender		Jun 17 2016 2:49PM	Owner Surrender				Owner Had Allergies		No	Jul 24 2016 10:05AM	Adopted		H		Rat	Black		Male	4	6	Pet Store - Chain
					Owner Surrender		Apr 26 2016 2:34PM	Owner Surrender				Owner Had Allergies		No	Jun 21 2016 1:17PM	Adopted				Guinea Pig	Tri Color		Female	6	7	Friend/relative - gift (adult animal)
					Owner Surrender		Apr 26 2016 2:34PM	Owner Surrender				Owner Had Allergies		No	Jun 21 2016 1:17PM	Adopted				Guinea Pig	Tri Color		Female	6	7	Friend/relative - gift (adult animal)
					Humane Officer Seized		Aug 11 2016 8:06PM	Cruelty Complaint						No	Oct 19 2016 12:42PM	Adopted				Rat	White		Female	3	10
					Humane Officer Seized		Aug 11 2016 8:06PM	Cruelty Complaint						No	Oct 19 2016 12:42PM	Adopted				Rat	White		Female	4	9
					Stray		Jul 29 2016 3:28PM	Stray (No ID)						No	Oct 22 2016 3:40PM	Adopted Unaltered				Rat	White		Male	3	9
					Stray		Jul 29 2016 3:28PM	Stray (No ID)						No	Oct 22 2016 3:40PM	Adopted Unaltered				Rat	White		Male	3	9
					Stray		Jul 29 2016 3:28PM	Stray (No ID)						No	Aug 19 2016 12:18PM	Unassisted Death				Rat	White		Unknown	1	0
					Agency / Shelter		May 11 2016 3:48PM	Stray (No ID)						Unknown	May 13 2016 9:44AM	Euthanized				Hamster	White		Unknown
					Returns		Aug 8 2016 1:08PM	Owner Surrender				Unable To Find Home		No	Jan 8 2017 2:52PM	Adopted		H		Rat	White		Male			Offspring of my own pet - unplanned litter
					Returns		Aug 8 2016 1:03PM	Owner Surrender				Unable To Find Home		No	Jan 12 2017 3:23PM	Adopted		TR		Rat	White		Male			Offspring of my own pet - unplanned litter
					Owner Surrender		Apr 5 2016 11:47AM	Owner Surrender				Owner Had Allergies		No	May 17 2016 2:18PM	Adopted				Guinea Pig	Black		Male	6	5	Animal shelter - other BC SPCA shelter
					Owner Surrender		Apr 18 2016 10:32AM	Owner Surrender				Abandoned By Tenant During Move		No	Apr 19 2016 4:03PM	Adopted				Mouse	White		Male	4	2	Friend/relative - rescued/aband oned
					Owner Surrender		Apr 18 2016 10:32AM	Owner Surrender				Abandoned By Tenant During Move		No	Apr 19 2016 4:03PM	Adopted				Mouse	White		Male	4	2
					Owner Surrender		Apr 18 2016 10:32AM	Owner Surrender				Abandoned By Tenant During Move		No	Apr 19 2016 4:03PM	Adopted				Mouse	White		Male	4	2
					Owner Surrender		Apr 3 2016 5:46PM	Owner Surrender				Moving House		No	Apr 5 2016 12:19PM	Adopted				Rat	Dark Grey		Male
					Owner Surrender		Apr 3 2016 5:46PM	Owner Surrender				Moving House		No	Apr 5 2016 12:19PM	Adopted				Rat	Dark Grey		Male			Breeder - newspaper ad
					Stray		Jan 28 2016 8:30AM	Stray (No ID)						No	Oct 2 2016 1:39PM	Adopted Unaltered				Guinea Pig	Tan		Male
					Stray		Jan 28 2016 8:30AM	Stray (No ID)						No	Oct 2 2016 1:39PM	Adopted Unaltered				Guinea Pig	White		Male
					Owner Surrender		Apr 14 2016 5:14PM	Owner Surrender				Treatment Centre		No	May 2 2016 2:39PM	Adopted				Rat	White		Female	5	7	Stray
					Owner Surrender		Apr 14 2016 5:14PM	Owner Surrender				Treatment Centre		No	May 2 2016 2:39PM	Adopted				Rat	White		Female	5	1	Stray
					Stray		Apr 13 2016 10:57AM	Owner Surrender						Unknown	Apr 14 2016 10:13AM	Transfer Out				Guinea Pig	Grey		Male	5	1
					Owner Surrender		Jan 11 2016 10:27AM	Owner Surrender				Moving House		No	Jan 11 2016 3:03PM	Adopted				Guinea Pig	Tri Color		Male	5	4	Pet Store - Chain
					Owner Surrender		Jan 11 2016 10:27AM	Owner Surrender				Moving House		No	Jan 11 2016 3:03PM	Adopted				Guinea Pig	Tri Color		Male	5	4
					ACO Impound		May 3 2016 5:24PM	Stray (No ID)						No	Jun 18 2016 1:33PM	Adopted				Hamster	Brown		Unknown	6	1
					Shelter Offspring		Mar 2 2016 4:15PM	Stray (No ID)						No	Apr 2 2016 3:02PM	Adopted		TR		Rat	White		Male	4	3
					Shelter Offspring		Mar 2 2016 4:15PM	Stray (No ID)						No	Apr 2 2016 3:02PM	Adopted		TR		Rat	White		Male	4	3
					Owner Surrender		Mar 22 2016 1:31PM	Owner Surrender				No Longer Wanted		Unknown	Mar 24 2016 2:44PM	Adopted				Guinea Pig	Tri Color		Female	5	2
					Stray		May 10 2016 2:44PM	Stray (No ID)						No	May 15 2016 12:35PM	Adopted				Hamster	Black		Male	4	8
					Owner Surrender		Jul 3 2016 3:29PM	Owner Surrender				Moving House		No	Jul 12 2016 3:32PM	Adopted				Guinea Pig	Tri Color		Male	6	11	Pet Store - Chain
					Owner Surrender		Sep 27 2016 12:26PM	Owner Surrender				Aggression		No	Oct 1 2016 2:48PM	Adopted				Guinea Pig	White		Male	5	1	Pet Store - Chain
					Owner Surrender		Feb 1 2016 10:29AM	Owner Surrender				Landlord Does Not Allow Pets		No	Feb 22 2016 5:17PM	Adopted				Rat	White		Male	4	9	Free - newspaper ad
					Owner Surrender		Jun 25 2016 3:40PM	Owner Surrender				No Time		No	Jul 16 2016 3:54PM	Adopted				Guinea Pig	Black		Female	4	11	Free - online ad
					Owner Surrender		Jun 25 2016 3:40PM	Owner Surrender				No Time		No	Jul 16 2016 3:54PM	Adopted				Guinea Pig	Tan		Female	4	11	Free - online ad
					Owner Surrender		Apr 3 2016 9:41AM	Owner Surrender				Rescue		Yes	Apr 4 2016 5:25PM	Adopted Altered				Guinea Pig	Black		Female	4	6	Friend/relative - rescued/aband oned
					Owner Surrender		Apr 3 2016 9:41AM	Owner Surrender				Rescue		Yes	Apr 4 2016 5:25PM	Adopted Altered				Guinea Pig	Black		Female	4	6
					Owner Surrender		Sep 6 2016 12:52PM	Owner Surrender				Abandoned By Tenant During Move		No	Dec 5 2016 1:20PM	Adopted		TR		Guinea Pig	Brown		Female	4	9	Friend/relative - rescued/aband oned
					Owner Surrender		Sep 6 2016 12:52PM	Owner Surrender				Abandoned By Tenant During Move		No	Dec 5 2016 1:20PM	Adopted		TR		Guinea Pig	Black		Female	4	9	Friend/relative - rescued/aband oned
					Owner Surrender		Jun 7 2016 1:29PM	Stray (No ID)				Abandoned By A Friend Or Relative		No	Jul 15 2016 12:53PM	Adopted				Rat	White		Female	4	1	Found abandoned
					Owner Surrender		Jun 7 2016 1:29PM	Stray (No ID)				Abandoned By A Friend Or Relative		Yes	Jul 15 2016 12:53PM	Adopted Altered				Rat	White		Male	4	2
					Stray		Jul 11 2016 10:49AM	Stray (No ID)				Abandoned By Tenant During Move		No	Sep 1 2016 2:47PM	Adopted				Mouse	Beige		Female
					Stray		Jul 11 2016 11:01AM	Stray (No ID)				Abandoned By Tenant During Move		No	Sep 1 2016 2:47PM	Adopted				Mouse	Brown		Female
					Owner Surrender		Jun 27 2016 3:08PM	Owner Surrender				No Longer Wanted		No	Jul 13 2016 4:11PM	Adopted				Rat	Dark Grey		Female	4	11	Pet Store - Chain
					Humane Officer Surrendered		Jan 20 2016 2:49PM	Stray (No ID)						No	Feb 5 2016 4:06PM	Adopted				Hamster	White		Female	4	11
					Humane Officer Surrendered		Jan 20 2016 2:49PM	Stray (No ID)						No	Feb 5 2016 4:06PM	Adopted				Hamster	White		Female
					Humane Officer Surrendered		Jan 20 2016 2:49PM	Stray (No ID)						No	Feb 5 2016 4:06PM	Adopted				Hamster	White		Female	4	11
					Stray		Jul 28 2016 1:21PM	Stray (No ID)						No	Jul 29 2016 1:02PM	Transfer Out				Rat	Grey		Male	3	10
					Stray		Jul 28 2016 1:21PM	Stray (No ID)						No	Jul 29 2016 1:02PM	Transfer Out				Rat	Brown		Male	4	7
					Owner Surrender		Jan 31 2016 11:00AM	Owner Surrender				No Time		No	Feb 9 2016 3:08PM	Adopted				Guinea Pig	Black		Male	4	10	Offspring of my own pet - unplanned litter
					Owner Surrender		Jan 31 2016 11:00AM	Owner Surrender				No Time		No	Feb 9 2016 3:08PM	Adopted				Guinea Pig	Orange		Male	4	10
					Owner Surrender		Jan 31 2016 11:00AM	Owner Surrender				No Time		No	Feb 9 2016 3:08PM	Adopted				Guinea Pig	Tan		Male	4	10
					Owner Surrender		Oct 6 2016 11:16AM	Owner Surrender				Unwanted Litter		No	Apr 22 2017 4:46PM	Adopted		H		Gerbil	Cream		Female	3	9	Offspring of my own pet - unplanned litter
					Owner Surrender		Oct 6 2016 11:16AM	Owner Surrender				Unwanted Litter		No	Apr 22 2017 4:46PM	Adopted		H		Gerbil	Cream		Female	4	2	Friend/relative - rescued/aband oned
					Owner Surrender		May 21 2016 3:23PM	Owner Surrender				Moving House		Yes	May 28 2016 12:26PM	Adopted		H		Guinea Pig	White		Male	7	0	Pet Store - Chain
					Agency / Shelter		Aug 26 2016 11:33AM	ACO						No	Sep 2 2016 3:19PM	Euthanized by Offsite Vet		TR		Rat	Dark Grey		Female	1	0
					Agency / Shelter		Aug 26 2016 11:33AM	ACO						No	Aug 26 2016 3:25PM	Euthanized by Offsite Vet				Rat	Albino		Female	1	0
					Agency / Shelter		Aug 26 2016 11:33AM	ACO						No	Sep 20 2016 3:24PM	Euthanized by Offsite Vet		UU		Rat	Albino		Female	1	0
					Stray		Jun 22 2016 11:49AM	Owner Surrender						No	Jun 25 2016 1:14PM	Adopted				Hamster	Beige		Female
					Owner Surrender		May 17 2016 4:13PM	Owner Surrender				Cant Afford		No	Jun 4 2016 2:32PM	Adopted				Rat	Grey		Female	4	9	Animal shelter - other BC SPCA shelter
					Owner Surrender		May 17 2016 4:18PM	Owner Surrender				Cant Afford		No	Jun 4 2016 2:32PM	Adopted				Rat	Albino		Female	4	9	Animal shelter - other BC SPCA shelter
					Owner Surrender		Jul 19 2016 1:16PM	Owner Surrender				Biting		No	Aug 10 2016 1:39PM	Euthanized by Offsite Vet				Rat	Brown		Male	2	0	Friend/relative - from unplanned litter
					Owner Surrender		Apr 15 2016 3:26PM	Owner Surrender				Owner Had Allergies		No	Jul 9 2016 3:44PM	Adopted		H		Guinea Pig	Brown		Male	4	4	Free - online ad
					Owner Surrender		Apr 15 2016 3:26PM	Owner Surrender				Owner Had Allergies		No	Jul 9 2016 3:44PM	Adopted		H		Guinea Pig	Tri Color		Male	4	4	Free - online ad
					Owner Surrender		Oct 7 2016 12:44PM	Owner Surrender				No Longer Wanted		No	Oct 21 2016 12:21PM	Adopted				Hamster	Black		Male	3	9	Friend/relative - from unplanned litter
					Humane Officer Seized		Aug 11 2016 8:06PM	Cruelty Complaint						No	Nov 20 2016 3:55PM	Adopted		H		Rat	White		Female	4	9
					Humane Officer Seized		Aug 11 2016 8:06PM	Cruelty Complaint						No	Nov 20 2016 3:55PM	Adopted		H		Rat	White		Female	4	9
					Owner Surrender		Jul 5 2016 4:03PM	Owner Surrender				Found Abandoned		No	Jul 27 2016 4:19PM	Euthanized by Offsite Vet				Ferret	Brown		Female			Friend/relative - rescued/aband oned
					Owner Surrender		Feb 11 2016 4:17PM	Owner Surrender				Children Not Ready For A Pet		No	Mar 24 2016 3:39PM	Adopted				Rat	White		Male	5	0	Friend/relative - gift (adult animal)
					Owner Surrender		Feb 11 2016 4:17PM	Owner Surrender				Children Not Ready For A Pet		No	Mar 24 2016 3:39PM	Adopted				Rat	Brown		Male	5	0	Friend/relative - gift (adult animal)
					Owner Surrender		Oct 26 2016 1:58PM	Owner Surrender				Too Many Other Animals		No	Nov 1 2016 10:24AM	Adopted		TR		Rat	Dark Grey		Male	3	8
					Owner Surrender		Oct 26 2016 1:58PM	Owner Surrender				Too Many Other Animals		No	Nov 1 2016 10:24AM	Adopted		TR		Rat	Grey		Male	3	8
					Owner Surrender		Apr 5 2016 11:50AM	Owner Surrender				Owner Had Allergies		No	May 8 2016 11:00AM	Unassisted Death				Guinea Pig	Tri Color		Male	3	1	Friend/relative - rescued/aband oned
					Returns		Feb 28 2016 12:33PM	Return				No Longer Wanted		No	Mar 12 2016 1:54PM	Euthanized by Offsite Vet				Guinea Pig	Orange		Male	2	5	Pet Store - Chain
					Humane Officer Surrendered		Apr 27 2016 2:27PM	Owner Surrender				No Longer Wanted		No	May 4 2016 12:48PM	Adopted				Rat	White		Male
					Owner Surrender		Sep 4 2016 11:43AM	Owner Surrender				No Time		No	Sep 13 2016 3:50PM	Adopted				Guinea Pig	Black		Male	4	9	Pet Store - Chain
					Owner Surrender		Sep 4 2016 11:43AM	Owner Surrender				No Time		No	Sep 13 2016 3:50PM	Adopted				Guinea Pig	Brown		Male	4	9	Pet Store - Chain
					Owner Surrender		Apr 8 2016 4:56PM	Owner Surrender				Too Many Other Animals		No	Jul 22 2016 4:51PM	Adopted				Rat	Brown		Female	4	11	Pet Store - Chain
					Owner Surrender		Apr 8 2016 4:56PM	Owner Surrender				Too Many Other Animals		No	Jul 22 2016 4:51PM	Adopted				Rat	Brown		Female	4	9
					Owner Surrender		Apr 8 2016 4:56PM	Owner Surrender				Too Many Other Animals		No	Jul 22 2016 4:51PM	Adopted				Rat	Brown		Female	4	9
					Stray		Feb 2 2016 3:43PM	Stray (No ID)						No	Jan 12 2017 5:41PM	Adopted		H		Guinea Pig	Tri Color		Male	6	1
					Owner Surrender		Jan 13 2016 4:48PM	Owner Surrender				No Longer Wanted		No	Jan 16 2016 9:01AM	Adopted				Hamster	Cream		Female	4	8	Pet Store - Chain
					Owner Surrender		Oct 7 2016 12:44PM	Owner Surrender				No Longer Wanted		No	Oct 22 2016 4:24PM	Adopted				Hamster	Black		Male	3	9	Friend/relative - from unplanned litter
					Stray		Sep 13 2016 11:01AM	Stray (No ID)						Unknown	Sep 13 2016 12:11PM	Euthanized				Rat	Black		Unknown	1	0
					Stray		Oct 20 2016 10:54AM	Stray (No ID)						Unknown	Oct 20 2016 5:06PM	Euthanized				Rat	Black		Unknown
					Euthanasia Request		Feb 13 2016 11:50AM	Euthanasia						Unknown	Feb 13 2016 11:53AM	Euthanized by Offsite Vet				Hamster	Brown		Unknown	4	11
					Stray		Mar 22 2016 2:13PM	Stray (No ID)						No	Oct 13 2016 11:49AM	Euthanized		UU		Mouse	Beige		Male	0	9	Stray
					Owner Surrender		Mar 22 2016 2:34PM	Stray (No ID)				Other		No	Aug 27 2016 4:05PM	Euthanized		UU		Mouse	White		Male			Stray
					Owner Surrender		Mar 22 2016 2:47PM	Stray (No ID)				Other		No	Nov 22 2016 11:52AM	Euthanized		UU		Mouse	Black		Male	0	10	Stray
					Shelter Offspring		Mar 15 2016 10:03AM	Owner Surrender						No	Mar 24 2016 10:10AM	Euthanized				Hamster	Tan		Male	0	0
					Shelter Offspring		Mar 15 2016 10:03AM	Owner Surrender						No	Mar 24 2016 10:13AM	Euthanized				Hamster	Black		Female	0	0
					Stray		Jun 20 2016 2:04PM	Stray (No ID)						Unknown	Jun 21 2016 10:41AM	Euthanized by Offsite Vet				Rat	White		Unknown	0	4
					Humane Officer Seized		Aug 11 2016 8:06PM	Cruelty Complaint						No	Feb 23 2017 4:38PM	Euthanized by Offsite Vet		UU		Rat	White		Male	1	6
					Owner Surrender		Jun 17 2016 11:43AM	Owner Surrender				Holidays/travel		No	Jun 25 2016 12:59PM	Adopted				Hamster	Orange		Female	4	11	Pet Store - Chain
					Owner Surrender		Jul 10 2016 1:04PM	Owner Surrender				Cant Afford		No	Sep 30 2016 11:06AM	Adopted				Rat	Black		Male	4	10	Pet Store - Chain
					Owner Surrender		Oct 26 2016 1:58PM	Owner Surrender				Too Many Other Animals		No	Nov 4 2016 3:53PM	Adopted		TR		Rat	Cream		Unknown	3	8
					Owner Surrender		Oct 26 2016 1:58PM	Owner Surrender				Too Many Other Animals		No	Nov 4 2016 3:53PM	Adopted		TR		Rat	White		Unknown	3	8
					Returns		Mar 17 2016 1:58PM	Return				Abandoned By Tenant During Move		No	Mar 24 2016 5:07PM	Adopted				Rat	Dark Grey		Male	6	3	Friend/relative - rescued/aband oned
					Owner Surrender		Feb 14 2016 2:16PM	Owner Surrender				Aggression		No	Feb 16 2016 1:37PM	Adopted				Rat	Brown		Male	4	9	Free - online ad
					Owner Surrender		Feb 14 2016 2:16PM	Owner Surrender				Aggression		No	Feb 16 2016 1:37PM	Adopted				Rat	Black		Male	4	9	Free - online ad
					Owner Surrender		Jun 3 2016 12:27PM	Owner Surrender				Too Many Other Animals		No	Jan 12 2017 7:18PM	Adopted Unaltered		H		Rat	Grey		Male	4	1
					Owner Surrender		May 9 2016 2:22PM	Owner Surrender				Too Many Other Animals		No	Jun 20 2016 3:31PM	Adopted		H		Rat	White		Male	4	2
					Owner Surrender		May 9 2016 2:22PM	Owner Surrender				Too Many Other Animals		No	Jun 20 2016 3:31PM	Adopted		H		Rat	Black		Male	4	2
					Owner Surrender		May 9 2016 2:22PM	Owner Surrender				Too Many Other Animals		No	Jun 20 2016 3:31PM	Adopted		H		Rat	White		Male	4	2
					Owner Surrender		Feb 29 2016 11:19AM	Owner Surrender				Landlord Does Not Allow Pets		No	Mar 3 2016 1:50PM	Adopted				Hamster	Tri Color		Female	5	3	Pet Store - Chain
					Owner Surrender		Jun 11 2016 1:35PM	Owner Surrender				Moving House		No	Jun 16 2016 12:44PM	Adopted		H		Guinea Pig	Tri Color		Male	4	11	Pet Store - Chain
					Owner Surrender		Jan 26 2016 3:32PM	Owner Surrender				Gift		No	Feb 12 2016 12:10PM	Adopted				Rat	Albino		Female	4	6	Pet Store - Chain
					Owner Surrender		Jul 28 2016 3:12PM	Owner Surrender				Moving House		No	Aug 23 2016 1:50PM	Adopted				Rat	Grey		Male	4	4	Pet Store - Chain
					Owner Surrender		Jul 28 2016 3:12PM	Owner Surrender				Moving House		No	Aug 23 2016 1:50PM	Adopted				Rat	Tan		Male	4	4
					Owner Surrender		Feb 19 2016 2:12PM	Owner Surrender				Owner Had Allergies		No	Mar 26 2016 1:47PM	Adopted				Hamster	Tan		Female	6	3	Friend/relative - from unplanned litter
					Owner Surrender		Oct 6 2016 11:16AM	Owner Surrender				Unwanted Litter		No	Dec 4 2016 1:40PM	Adopted		H		Gerbil	White		Male	3	9	Offspring of my own pet - unplanned litter
					Owner Surrender		Oct 6 2016 11:16AM	Owner Surrender				Unwanted Litter		No	Dec 4 2016 1:40PM	Adopted		H		Gerbil	Grey		Male	3	9	Offspring of my own pet - unplanned litter
					Owner Surrender		Oct 6 2016 11:16AM	Owner Surrender				Unwanted Litter		No	Dec 4 2016 1:40PM	Adopted		H		Gerbil	Albino		Male	3	9	Offspring of my own pet - unplanned litter
					Humane Officer Surrendered		Mar 7 2016 8:55PM	Cruelty Complaint				Too Many Other Animals		No	Mar 9 2016 8:26AM	Euthanized by Offsite Vet				Rat	White		Female	1	0
					Humane Officer Surrendered		Mar 7 2016 8:55PM	Cruelty Complaint				Too Many Other Animals		No	Jun 1 2016 5:09PM	Euthanized by Offsite Vet				Rat	Dark Grey		Female	0	9
					Stray		May 20 2016 4:27PM	Stray (No ID)						No	Jun 4 2016 4:44PM	Adopted				Hamster	Tan		Unknown
					Humane Officer Surrendered		Aug 24 2016 5:59PM	Cruelty Complaint				Abandoned By A Friend Or Relative		No	Aug 30 2016 12:21PM	Redeemed		TR		Rat	Cream		Male	5	9
					Owner Surrender		Jul 6 2016 12:49PM	Owner Surrender				Moving House		No	Aug 13 2016 1:32PM	Adopted		TR		Guinea Pig	Tan		Male	5	7	Pet Store - Chain
					Owner Surrender		Jul 14 2016 1:27PM	Owner Surrender				Too Much Responsibility		No	Jul 21 2016 3:13PM	Euthanized by Offsite Vet				Hamster	Tan		Male	1	0	Friend/relative - rescued/aband oned
					Emergency Boarding		Jan 14 2016 3:14PM	Emergency Boarding						No	May 21 2016 5:26PM	Adopted				Guinea Pig	Tri Color		Male
					Stray		Apr 1 2016 5:55PM	Stray (No ID)						No	May 14 2016 3:40PM	Adopted Unaltered				Guinea Pig	Orange		Female	5	2
					Owner Surrender		Sep 23 2016 2:58PM	Owner Surrender				Moving House		Yes	Oct 4 2016 11:00AM	Transfer Out		H		Guinea Pig	White		Male	5	8	Pet Store - Chain
					Owner Surrender		Sep 23 2016 2:58PM	Owner Surrender				Moving House		Yes	Oct 4 2016 11:01AM	Transfer Out		H		Guinea Pig	Tri Color		Male	9	8	Pet Store - Chain
					Owner Surrender		Jan 3 2016 1:41PM	Owner Surrender				No Time		Yes	Jan 8 2016 1:52PM	Adopted Altered				Ferret	Cream		Male	7	4	Pet Store - Independent
					Stray		May 24 2016 12:36PM	Stray (No ID)						No	Jun 18 2016 4:00PM	Adopted				Guinea Pig	Tri Color		Female	6	0
					Owner Surrender		Jan 10 2016 11:01AM	Owner Surrender				Other		No	Jan 15 2016 2:58PM	Adopted				Guinea Pig	White		Male	4	8	Animal control facility / municipal pound
					Owner Surrender		Jan 13 2016 1:07PM	Owner Surrender				No Time		No	Jan 16 2016 11:10AM	Adopted Unaltered				Rat	Brown		Male	5	10	Pet Store - Chain
					Owner Surrender		Jan 10 2016 2:50PM	Owner Surrender				Abandoned By A Friend Or Relative		No	Jan 17 2016 2:40PM	Adopted Unaltered				Rat	Grey		Male	5	1	Free - online ad
					Owner Surrender		Jan 10 2016 2:50PM	Owner Surrender				Abandoned By A Friend Or Relative		No	Jan 17 2016 2:41PM	Adopted Unaltered				Rat	Grey		Male	5	1	Free - online ad
					Owner Surrender		Jan 10 2016 2:50PM	Owner Surrender				Abandoned By A Friend Or Relative		No	Jan 17 2016 2:38PM	Adopted Unaltered				Rat	White		Male	5	1	Free - online ad
					Euthanasia Request		Jan 21 2016 12:12PM	Owner Surrender						No	Jan 21 2016 12:24PM	Euthanized				Guinea Pig	Brown		Male	3	0
					Owner Surrender		Jan 16 2016 1:42PM	Owner Surrender				New Baby		No	Jan 21 2016 2:38PM	Adopted				Rat	Cream		Female	4	8	Friend/relative - rescued/aband oned
							Jan 16 2016 1:42PM	Owner Surrender							Jan 21 2016 2:38PM											Friend/relative - rescued/aband oned
					Owner Surrender		Jan 16 2016 1:42PM	Owner Surrender				New Baby		No	Jan 21 2016 2:38PM	Adopted				Rat	Tan		Female	4	8	Friend/relative - rescued/aband oned
					Stray		Jan 15 2016 3:36PM	Stray (With ID)						No	Jan 22 2016 1:53PM	Adopted				Guinea Pig	Beige		Female			Animal control facility / municipal pound
					Stray		Jan 15 2016 3:36PM	Stray (With ID)						No	Jan 22 2016 1:53PM	Adopted				Guinea Pig	Orange		Female
					Owner Surrender		Jan 24 2016 1:46PM	Owner Surrender				Owner Had Allergies		No	Mar 1 2016 2:04PM	Euthanized by Offsite Vet				Rat	Beige		Male	1	4	Pet Store - Chain
					Owner Surrender		Jan 13 2016 2:21PM	Owner Surrender				Problems With Other Pets		No	Jan 23 2016 1:21PM	Adopted				Guinea Pig	Brown		Female	5	2	Free - online ad
					Owner Surrender		Jan 10 2016 3:09PM	Owner Surrender				Other		No	Jan 25 2016 12:18PM	Adopted				Guinea Pig	Tan		Male	4	8	Offspring of my own pet - unplanned litter
					Owner Surrender		Jan 11 2016 2:32PM	Owner Surrender				Other		No	Jan 28 2016 2:40PM	Adopted Unaltered				Guinea Pig	Tan		Male	7	4	Friend/relative - from planned litter
					Owner Surrender		Jan 11 2016 2:32PM	Owner Surrender				Other		No	Jan 28 2016 2:40PM	Adopted Unaltered				Guinea Pig	Tan		Male	7	4	Friend/relative - from planned litter
					Owner Surrender		Jan 29 2016 11:08AM	Owner Surrender				Moving House		No	Jan 30 2016 10:32AM	Euthanized by Offsite Vet				Rat	Tan		Female	1	6	Pet Store - Chain
					Owner Surrender		Feb 2 2016 3:08PM	Owner Surrender				Vet Costs		No	Feb 2 2016 5:16PM	Euthanized by Offsite Vet				Rat	Brown		Female	0	5	Friend/relative - from planned litter
					Stray		Feb 3 2016 3:50PM	Stray (No ID)						No	Feb 6 2016 1:43PM	Redeemed				Rat	White		Unknown	5	4
					Stray		Feb 3 2016 3:50PM	Stray (No ID)						No	Feb 6 2016 1:44PM	Redeemed				Rat	White		Unknown	4	8
					Stray		Feb 3 2016 3:50PM	Stray (No ID)						No	Feb 6 2016 1:44PM	Redeemed				Rat	White		Unknown	4	8
					Emergency Boarding		Mar 2 2016 12:59PM	Emergency Boarding						No	Mar 4 2016 4:43PM	Redeemed				Rat	White		Unknown	5	4
					Emergency Boarding		Mar 2 2016 1:01PM	Emergency Boarding						No	Mar 3 2016 3:28PM	Redeemed				Rat	White		Unknown	4	8
					Emergency Boarding		Mar 2 2016 1:03PM	Emergency Boarding						No	Mar 3 2016 3:29PM	Redeemed				Rat	White		Unknown	4	8
					Emergency Boarding		Mar 5 2016 3:08PM	Emergency Boarding						No	Mar 13 2016 1:58PM	Redeemed				Rat	White		Unknown	4	8
					Emergency Boarding		Mar 5 2016 3:20PM	Emergency Boarding						No	Mar 13 2016 2:01PM	Redeemed				Rat	White		Unknown	4	8
					Emergency Boarding		Mar 5 2016 3:07PM	Emergency Boarding						No	Mar 13 2016 1:49PM	Redeemed				Rat	White		Unknown	5	4
					Humane Officer Surrendered		Feb 9 2016 4:13PM	Cruelty Complaint				Too Many Other Animals		No	May 3 2016 2:41PM	Euthanized by Offsite Vet				Rat	Black		Male	0	7
					Humane Officer Surrendered		Feb 9 2016 4:13PM	Cruelty Complaint				Too Many Other Animals		No	Apr 29 2016 2:50PM	Euthanized by Offsite Vet				Rat	Black		Male	0	7
					Humane Officer Surrendered		Feb 9 2016 4:13PM	Cruelty Complaint				Too Many Other Animals		No	Feb 10 2016 2:02PM	Euthanized				Rat	Albino		Unknown	0	0
					Humane Officer Surrendered		Feb 9 2016 4:13PM	Cruelty Complaint				Too Many Other Animals		No	Feb 10 2016 2:04PM	Euthanized				Rat	Albino		Unknown	0	0
					Humane Officer Surrendered		Feb 9 2016 4:13PM	Cruelty Complaint				Too Many Other Animals		No	Feb 10 2016 2:06PM	Euthanized				Rat	Albino		Unknown	0	0
					Humane Officer Surrendered		Feb 9 2016 4:13PM	Cruelty Complaint				Too Many Other Animals		No	Feb 10 2016 2:08PM	Euthanized				Rat	Albino		Unknown	0	0
					Humane Officer Surrendered		Feb 9 2016 4:13PM	Cruelty Complaint				Too Many Other Animals		No	Feb 10 2016 2:09PM	Euthanized				Rat	Albino		Unknown	0	0
					Humane Officer Surrendered		Feb 9 2016 4:13PM	Cruelty Complaint				Too Many Other Animals		No	Feb 10 2016 2:11PM	Euthanized				Rat	Albino		Unknown	0	0
					Humane Officer Surrendered		Feb 9 2016 4:13PM	Cruelty Complaint				Too Many Other Animals		No	Feb 10 2016 2:12PM	Euthanized				Rat	Albino		Unknown	0	0
					Humane Officer Surrendered		Feb 9 2016 4:13PM	Cruelty Complaint				Too Many Other Animals		No	Feb 10 2016 2:14PM	Euthanized				Rat	Albino		Unknown	0	0
					Humane Officer Surrendered		Feb 9 2016 4:13PM	Cruelty Complaint				Too Many Other Animals		No	Feb 10 2016 2:15PM	Euthanized				Rat	Albino		Unknown	0	0
					Humane Officer Surrendered		Feb 9 2016 4:13PM	Cruelty Complaint				Too Many Other Animals		No	Feb 10 2016 2:16PM	Euthanized				Rat	Albino		Unknown	0	0
					Humane Officer Surrendered		Feb 9 2016 4:13PM	Cruelty Complaint				Too Many Other Animals		No	Feb 10 2016 2:18PM	Euthanized				Rat	Albino		Unknown	0	0
					Humane Officer Surrendered		Feb 9 2016 4:13PM	Cruelty Complaint				Too Many Other Animals		No	Feb 10 2016 2:19PM	Euthanized				Rat	Albino		Unknown	0	0
					Humane Officer Surrendered		Feb 9 2016 4:13PM	Cruelty Complaint				Too Many Other Animals		No	Feb 10 2016 2:21PM	Euthanized				Rat	Albino		Unknown	0	0
					Humane Officer Surrendered		Feb 9 2016 4:13PM	Cruelty Complaint				Too Many Other Animals		No	Feb 10 2016 2:23PM	Euthanized				Rat	Albino		Unknown	0	0
					Humane Officer Surrendered		Feb 9 2016 4:13PM	Cruelty Complaint				Too Many Other Animals		No	Feb 10 2016 2:24PM	Euthanized				Rat	Albino		Unknown	0	0
					Humane Officer Surrendered		Feb 9 2016 4:13PM	Cruelty Complaint				Too Many Other Animals		No	Feb 10 2016 2:26PM	Euthanized				Rat	Albino		Unknown	0	0
					Humane Officer Surrendered		Feb 9 2016 4:13PM	Euthanasia				Too Many Other Animals		No	Feb 11 2016 9:27AM	Euthanized				Rat	Black		Female	0	0
					Humane Officer Surrendered		Feb 9 2016 4:13PM	Euthanasia				Too Many Other Animals		No	Feb 11 2016 9:25AM	Euthanized				Rat	Black		Female	0	0
					Humane Officer Surrendered		Feb 9 2016 4:13PM	Euthanasia				Too Many Other Animals		No	Feb 11 2016 9:28AM	Euthanized				Rat	Black		Female	0	0
					Humane Officer Surrendered		Feb 9 2016 4:13PM	Euthanasia				Too Many Other Animals		No	Feb 11 2016 9:29AM	Euthanized				Rat	Black		Female	0	0
					Humane Officer Surrendered		Feb 9 2016 4:13PM	Euthanasia				Too Many Other Animals		No	Feb 11 2016 9:31AM	Euthanized				Rat	Black		Female	0	0
					Humane Officer Surrendered		Feb 9 2016 4:13PM	Euthanasia				Too Many Other Animals		No	Feb 11 2016 9:32AM	Euthanized				Rat	Black		Unknown	0	0
					Humane Officer Surrendered		Feb 9 2016 4:13PM	Euthanasia				Too Many Other Animals		No	Feb 11 2016 9:33AM	Euthanized				Rat	Black		Female	0	0
					Humane Officer Surrendered		Feb 9 2016 4:13PM	Euthanasia				Too Many Other Animals		No	Feb 11 2016 9:35AM	Euthanized				Rat	Black		Female	0	0
					Humane Officer Surrendered		Feb 9 2016 4:13PM	Euthanasia				Too Many Other Animals		No	Feb 11 2016 9:36AM	Euthanized				Rat	Black		Female	0	0
					Cruelty Case Offspring		Dec 15 2015 12:06PM	Protective Custody						No	Feb 15 2016 9:47AM	Transfer Out				Rat	White		Male	4	5
					Cruelty Case Offspring		Dec 15 2015 12:06PM	Protective Custody						No	Feb 15 2016 9:47AM	Transfer Out				Rat	White		Male	4	5
					Cruelty Case Offspring		Dec 15 2015 12:06PM	Protective Custody						No	Feb 15 2016 9:48AM	Transfer Out				Rat	White		Male	4	5
					Cruelty Case Offspring		Dec 15 2015 12:06PM	Protective Custody						No	Feb 15 2016 9:48AM	Transfer Out				Rat	White		Male	4	5
					Cruelty Case Offspring		Dec 15 2015 12:06PM	Protective Custody						No	Feb 15 2016 9:49AM	Transfer Out				Rat	White		Male	4	5
					Cruelty Case Offspring		Dec 15 2015 12:06PM	Protective Custody						No	Feb 15 2016 9:49AM	Transfer Out				Rat	White		Male	4	5
					Cruelty Case Offspring		Dec 15 2015 12:06PM	Protective Custody						No	Feb 15 2016 9:51AM	Transfer Out				Rat	White		Male	4	5
					Cruelty Case Offspring		Dec 15 2015 12:06PM	Protective Custody						No	Feb 15 2016 9:52AM	Transfer Out				Rat	White		Male	4	5
					Cruelty Case Offspring		Dec 15 2015 12:06PM	Protective Custody						No	Feb 15 2016 9:52AM	Transfer Out				Rat	White		Male	4	5
					Cruelty Case Offspring		Dec 15 2015 12:06PM	Protective Custody						No	Feb 15 2016 9:53AM	Transfer Out				Rat	White		Male	4	5
					Cruelty Case Offspring		Dec 15 2015 12:06PM	Protective Custody						No	Feb 15 2016 9:53AM	Transfer Out				Rat	White		Male	4	5
					Cruelty Case Offspring		Dec 15 2015 12:06PM	Protective Custody						No	Feb 15 2016 9:53AM	Transfer Out				Rat	White		Male	4	5
					Cruelty Case Offspring		Dec 15 2015 12:06PM	Protective Custody						No	Feb 15 2016 10:32AM	Transfer Out				Rat	White		Male	4	5
					Cruelty Case Offspring		Dec 15 2015 12:06PM	Protective Custody						No	Feb 15 2016 10:32AM	Transfer Out				Rat	White		Male	4	5
					Cruelty Case Offspring		Dec 15 2015 12:06PM	Protective Custody						No	Feb 15 2016 10:33AM	Transfer Out				Rat	White		Male	4	5
					Cruelty Case Offspring		Dec 15 2015 12:06PM	Protective Custody						No	Feb 15 2016 10:33AM	Transfer Out				Rat	White		Male	4	5
					Cruelty Case Offspring		Dec 15 2015 12:06PM	Protective Custody						No	Feb 15 2016 10:34AM	Transfer Out				Rat	White		Male	4	5
					Cruelty Case Offspring		Dec 15 2015 12:06PM	Protective Custody						No	Feb 15 2016 10:35AM	Transfer Out				Rat	White		Male	4	5
					Cruelty Case Offspring		Dec 15 2015 12:06PM	Protective Custody						No	Feb 15 2016 10:35AM	Transfer Out				Rat	White		Male	4	5
					Cruelty Case Offspring		Dec 15 2015 12:06PM	Protective Custody						No	Feb 15 2016 10:36AM	Transfer Out				Rat	White		Male	4	5
					Cruelty Case Offspring		Dec 15 2015 12:06PM	Protective Custody						No	Feb 15 2016 10:36AM	Transfer Out				Rat	White		Male	4	5
					Cruelty Case Offspring		Dec 15 2015 12:06PM	Protective Custody						No	Feb 15 2016 10:37AM	Transfer Out				Rat	White		Male	4	5
					Cruelty Case Offspring		Dec 15 2015 12:06PM	Protective Custody						No	Feb 15 2016 10:37AM	Transfer Out				Rat	White		Male	4	5
					Cruelty Case Offspring		Dec 15 2015 12:06PM	Protective Custody						No	Feb 15 2016 10:37AM	Transfer Out				Rat	White		Male	4	5
					Cruelty Case Offspring		Dec 15 2015 12:06PM	Protective Custody						No	Feb 15 2016 10:38AM	Transfer Out				Rat	White		Male	4	5
					Cruelty Case Offspring		Dec 15 2015 12:06PM	Protective Custody						No	Feb 15 2016 10:42AM	Transfer Out				Rat	White		Male	4	5
					Cruelty Case Offspring		Dec 15 2015 12:06PM	Protective Custody						No	Feb 15 2016 10:44AM	Transfer Out				Rat	White		Male	4	5
					Cruelty Case Offspring		Dec 15 2015 12:06PM	Protective Custody						No	Feb 15 2016 10:45AM	Transfer Out				Rat	White		Male	4	5
					Cruelty Case Offspring		Dec 15 2015 12:06PM	Protective Custody						No	Feb 15 2016 10:45AM	Transfer Out				Rat	White		Male	4	5
					Cruelty Case Offspring		Dec 15 2015 12:06PM	Protective Custody						No	Feb 15 2016 10:46AM	Transfer Out				Rat	White		Male	4	5
					Cruelty Case Offspring		Dec 15 2015 12:06PM	Protective Custody						No	Feb 15 2016 10:46AM	Transfer Out				Rat	White		Male	4	5
					Cruelty Case Offspring		Dec 15 2015 12:06PM	Protective Custody						No	Feb 15 2016 10:46AM	Transfer Out				Rat	White		Male	4	5
					Cruelty Case Offspring		Dec 15 2015 12:06PM	Protective Custody						No	Feb 15 2016 10:47AM	Transfer Out				Rat	White		Male	4	5
					Cruelty Case Offspring		Dec 15 2015 12:06PM	Protective Custody						No	Feb 15 2016 10:47AM	Transfer Out				Rat	White		Male	4	5
					Cruelty Case Offspring		Dec 15 2015 12:06PM	Protective Custody						No	Feb 15 2016 10:48AM	Transfer Out				Rat	White		Male	4	5
					Cruelty Case Offspring		Dec 15 2015 12:06PM	Protective Custody						No	Feb 15 2016 11:01AM	Transfer Out				Rat	White		Male	4	5
					Cruelty Case Offspring		Dec 15 2015 12:06PM	Protective Custody						No	Feb 15 2016 11:01AM	Transfer Out				Rat	White		Male	4	5
					Cruelty Case Offspring		Dec 15 2015 12:06PM	Protective Custody						No	Feb 15 2016 11:02AM	Transfer Out				Rat	White		Male	4	5
					Returns		Feb 13 2016 2:05PM	Owner Surrender				Behaviour - Too Vocal (Barking/Meowing/Howl s/etc.)		No	Feb 16 2016 3:52PM	Adopted				Guinea Pig	Black		Male	6	9	Pet Store - Chain
					Owner Surrender		Feb 18 2016 5:01PM	Owner Surrender				Other		Unknown	Feb 18 2016 5:31PM	DOA - Final Disposition				Ferret	White		Unknown	1	0	Pet Store - Chain
					Humane Officer Surrendered		Feb 14 2016 7:17PM	Cruelty Complaint				Constable Visit		No	Feb 19 2016 4:50PM	Adopted Unaltered				Rat	White		Male	4	10
					Humane Officer Surrendered		Feb 14 2016 7:17PM	Cruelty Complaint				Constable Visit		No	Feb 19 2016 4:50PM	Adopted Unaltered				Rat	White		Male	4	10
					Owner Surrender		Feb 5 2016 10:56AM	Owner Surrender				Moving House		No	Feb 20 2016 5:05PM	Adopted		H		Guinea Pig	Tan		Female	8	4	Animal shelter - other BC SPCA shelter
					Owner Surrender		Feb 5 2016 10:56AM	Owner Surrender				Moving House		No	Feb 20 2016 5:05PM	Adopted		H		Guinea Pig	Brown		Female	8	4	Animal shelter - other BC SPCA shelter
					Owner Surrender		Feb 20 2016 4:28PM	Owner Surrender				Abandoned By A Friend Or Relative		Unknown	Feb 23 2016 3:49PM	Adopted				Guinea Pig	Albino		Female	5	3	Friend/relative - rescued/aband oned
					Owner Surrender		Feb 19 2016 10:05AM	Owner Surrender				Rescue		No	Feb 26 2016 3:11PM	Adopted Unaltered				Guinea Pig	Tri Color		Female	6	3	Friend/relative - rescued/aband oned
					Stray		Feb 26 2016 3:50PM	Stray (No ID)						No	Jun 30 2016 8:41AM	Unassisted Death		TR		Rat	Black		Female	2	4
					Owner Surrender		Jan 19 2016 11:40AM	Owner Surrender				Other		No	Feb 27 2016 2:53PM	Adopted		H		Guinea Pig	Tri Color		Male	4	10	Free - online ad
					Owner Surrender		Jan 25 2016 4:31PM	Owner Surrender				Owner Sick		Yes	Mar 9 2016 4:51PM	Adopted Altered				Guinea Pig	Grey		Female	9	4	Breeder - online ad
					Owner Surrender		Jan 25 2016 4:31PM	Owner Surrender				Owner Sick		Yes	Mar 9 2016 4:51PM	Adopted Altered				Guinea Pig	Brown		Female	10	4	Free - posted flyer
					Owner Surrender		Feb 29 2016 9:14AM	Owner Surrender				Abandoned By Tenant During Move		No	Feb 29 2016 1:11PM	Adopted				Mouse	White		Male	4	5	Residence - abandoned
					Owner Surrender		Feb 29 2016 9:14AM	Owner Surrender				Abandoned By Tenant During Move		No	Feb 29 2016 1:11PM	Adopted				Mouse	White		Male	4	5
					Owner Surrender		Feb 19 2016 10:05AM	Owner Surrender				Rescue		No	Mar 3 2016 12:32PM	Adopted				Guinea Pig	Tan		Male	6	3	Friend/relative - rescued/aband oned
					Owner Surrender		Mar 3 2016 3:51PM	Owner Surrender				Moving House		No	Mar 4 2016 12:00PM	Adopted Unaltered				Rat	White		Male	5	3	Pet Store - Chain
					Owner Surrender		Mar 3 2016 3:51PM	Owner Surrender				Moving House		No	Mar 4 2016 12:00PM	Adopted Unaltered				Rat	White		Male	5	3
					Owner Surrender		Mar 3 2016 3:51PM	Owner Surrender				Moving House		No	Mar 4 2016 12:00PM	Adopted				Rat	White		Male	5	3
					Owner Surrender		Feb 21 2016 4:02PM	Owner Surrender				No Longer Wanted		No	Mar 4 2016 12:14PM	Adopted				Hamster	Tan		Unknown	4	4
					Owner Surrender		Feb 21 2016 4:02PM	Owner Surrender				No Longer Wanted		No	Mar 4 2016 4:49PM	Adopted Unaltered				Hamster	Tan		Male	4	4
					Owner Surrender		Jan 22 2016 3:17PM	Owner Surrender				Owner Had Allergies		No	Mar 6 2016 12:45PM	Adopted Unaltered				Degu	Dark Grey		Male	4	10	Breeder - online ad
					Owner Surrender		Jan 22 2016 3:17PM	Owner Surrender				Owner Had Allergies		No	Mar 6 2016 12:45PM	Adopted Unaltered				Degu	Dark Grey		Male	4	10
					Owner Surrender		Feb 21 2016 4:02PM	Owner Surrender				No Longer Wanted		No	Mar 6 2016 4:45PM	Adopted Unaltered				Hamster	Tan		Female	4	4
					Agency / Shelter		Aug 26 2016 11:33AM	ACO						No	Sep 27 2016 11:45AM	Adopted		H		Rat	Dark Grey		Female	4	9
					Owner Surrender		Feb 25 2016 12:34PM	Owner Surrender				Cant Afford		No	Mar 10 2016 1:59PM	Adopted				Guinea Pig	Black		Female	4	5	Free - online ad
					Stray		Mar 6 2016 3:41PM	Stray (No ID)						No	Mar 10 2016 5:27PM	Redeemed				Ferret	Beige		Female	5	8
					Stray		Mar 4 2016 1:52PM	Stray (No ID)						Unknown	Mar 12 2016 12:23PM	Adopted				Guinea Pig	Beige		Female	5	3
					Stray		Mar 4 2016 1:56PM	Stray (No ID)						Unknown	Mar 12 2016 12:23PM	Adopted				Guinea Pig	Brown		Female	5	3
					Returns		Feb 19 2016 1:59PM	Return				Moving House		Yes	Mar 13 2016 2:28PM	Adopted Altered				Guinea Pig	Grey		Male	6	3
					Owner Surrender		Feb 13 2016 11:48AM	Owner Surrender				Owner Had Allergies		No	Mar 12 2016 2:10PM	Adopted				Guinea Pig	Orange		Female	6	3	Animal control facility / municipal pound
					Owner Surrender		Feb 13 2016 11:48AM	Owner Surrender				Owner Had Allergies		No	Mar 12 2016 2:10PM	Adopted				Guinea Pig	Orange		Female	6	3	Animal control facility / municipal pound
					Owner Surrender		Mar 7 2016 4:19PM	Stray (No ID)				No Time		No	Mar 13 2016 11:05AM	Adopted Unaltered				Guinea Pig	Beige		Female	5	2
					Owner Surrender		Feb 21 2016 4:02PM	Owner Surrender				No Longer Wanted		No	Mar 13 2016 3:34PM	Adopted Unaltered				Hamster	Tan		Unknown	4	4
					Owner Surrender		Mar 11 2016 3:15PM	Owner Surrender				Problems With Other Pets		No	Mar 14 2016 4:23PM	Adopted				Hamster	White		Male	5	2	Pet Store - Chain
					Owner Surrender		Dec 31 2015 12:14PM	Owner Surrender				Too Many Other Animals		No	Mar 20 2016 12:34PM	Adopted				Guinea Pig	White		Male	4	4
					Owner Surrender		Feb 2 2016 11:24AM	Owner Surrender				Problems With Other Pets		No	Mar 17 2016 5:20PM	Adopted				Guinea Pig	Tri Color		Male	5	4	Pet Store - Chain
					Owner Surrender		Feb 21 2016 4:02PM	Owner Surrender				No Longer Wanted		No	Mar 20 2016 12:32PM	Adopted Unaltered				Hamster	Tan		Female	4	4
					Owner Surrender		Mar 15 2016 3:41PM	Owner Surrender				Owner Sick		No	Mar 21 2016 1:25PM	Adopted				Hamster	Brown		Male	4	4	Pet Store - Chain
					Owner Surrender		Mar 17 2016 2:15PM	Owner Surrender				Abandoned By A Friend Or Relative		No	Mar 23 2016 4:46PM	Adopted		TR		Mouse	Brown		Unknown			Found abandoned
					Owner Surrender		Mar 17 2016 2:15PM	Owner Surrender				Abandoned By A Friend Or Relative		No	Mar 23 2016 4:46PM	Adopted		TR		Mouse	Brown		Unknown			Found abandoned
					Stray		Feb 26 2016 3:07PM	Stray (No ID)				Abandoned By Tenant During Move		No	Mar 26 2016 1:42PM	Adopted		TM		Rat	White		Female	5	3
					Stray		Feb 26 2016 3:07PM	Stray (No ID)				Abandoned By Tenant During Move		No	Mar 26 2016 1:42PM	Adopted		TR		Rat	White		Female	4	3
					Owner Surrender		Mar 19 2016 3:54PM	Owner Surrender				Children Not Ready For A Pet		No	Mar 26 2016 1:14PM	Adopted				Guinea Pig	Tan		Male	4	10	Pet Store - Chain
					Owner Surrender		Mar 19 2016 3:54PM	Owner Surrender				Children Not Ready For A Pet		No	Mar 26 2016 1:14PM	Adopted				Guinea Pig	Tan		Male	4	10	Pet Store - Chain
					Owner Surrender		Jan 10 2016 1:25PM	Owner Surrender				Other		No	Mar 27 2016 3:27PM	Adopted Unaltered				Guinea Pig	Tri Color		Male	8	4	Pet Store - Independent
					Owner Surrender		Jan 10 2016 1:25PM	Owner Surrender				Other		No	Mar 27 2016 3:27PM	Adopted Unaltered				Guinea Pig	Tri Color		Male	8	4
					Owner Surrender		Mar 13 2016 3:04PM	Owner Surrender				Found Abandoned		Unknown	Mar 28 2016 12:24PM	Adopted				Guinea Pig	Tri Color		Male	4	5	Found abandoned
					Shelter Offspring		Mar 15 2016 10:03AM	Owner Surrender						No	Mar 29 2016 2:49PM	Adopted				Hamster	Black		Male	4	3
					Shelter Offspring		Mar 15 2016 10:03AM	Owner Surrender						No	Mar 29 2016 2:49PM	Adopted				Hamster	Black		Male	4	3
					Owner Surrender		Mar 21 2016 2:00PM	Owner Surrender				Abandoned By A Friend Or Relative		Unknown	Mar 29 2016 5:42PM	Adopted				Guinea Pig	Black		Female	6	2	Pet Store - Chain
					Shelter Offspring		Mar 15 2016 10:03AM	Owner Surrender						No	Mar 30 2016 2:21PM	Adopted				Hamster	Black		Female	4	3
					Shelter Offspring		Mar 2 2016 4:15PM	Stray (No ID)						Unknown	Apr 1 2016 2:19PM	Adopted		TR		Rat	White		Unknown	4	3
					Shelter Offspring		Mar 2 2016 4:15PM	Stray (No ID)						Unknown	Apr 1 2016 2:19PM	Adopted		TR		Rat	White		Unknown	4	3
					Shelter Offspring		Mar 2 2016 4:15PM	Stray (No ID)						Unknown	Apr 1 2016 2:19PM	Adopted		TR		Rat	White		Unknown	4	3
					Shelter Offspring		Mar 2 2016 4:15PM	Stray (No ID)						Unknown	Apr 1 2016 2:19PM	Adopted		TR		Rat	White		Unknown	4	3
					Owner Surrender		Mar 27 2016 11:14AM	Owner Surrender				Moving House		No	Apr 3 2016 2:21PM	Adopted				Rat	Tan		Female	4	10	Pet Store - Chain
					Owner Surrender		Mar 27 2016 11:14AM	Owner Surrender				Moving House		No	Apr 3 2016 2:21PM	Adopted				Rat	Tan		Female	5	0
					Owner Surrender		Mar 27 2016 11:14AM	Owner Surrender				Moving House		No	Apr 3 2016 2:21PM	Adopted				Rat	Tan		Female	4	10
					Owner Surrender		Apr 3 2016 5:46PM	Owner Surrender				Moving House		No	Apr 4 2016 12:54PM	Adopted				Rat	Dark Grey		Male
					Owner Surrender		Apr 3 2016 5:46PM	Owner Surrender				Moving House		No	Apr 4 2016 12:54PM	Adopted				Rat	Dark Grey		Male
					Owner Surrender		Apr 5 2016 3:35PM	Owner Surrender				Vet Costs		No	Apr 5 2016 4:21PM	Euthanized by Offsite Vet				Guinea Pig	Brown		Male	4	0	Pet Store - Chain
					Owner Surrender		Mar 3 2016 9:21AM	Owner Surrender				No Longer Wanted		Yes	Apr 5 2016 4:49PM	Adopted Altered				Ferret	Black		Female	6	3	Pet Store - Chain
					Stray		Apr 7 2016 3:42PM	Stray (No ID)						Unknown	Apr 7 2016 4:10PM	Redeemed				Rat	White		Female	4	11
					Stray		Apr 7 2016 3:42PM	Stray (No ID)						Unknown	Apr 7 2016 4:10PM	Redeemed				Rat	White		Unknown	4	3
					Stray		Apr 7 2016 3:42PM	Stray (No ID)						Unknown	Apr 7 2016 4:11PM	Redeemed				Rat	White		Unknown	4	3
					Humane Officer Surrendered		Mar 7 2016 8:55PM	Cruelty Complaint				Too Many Other Animals		No	Apr 8 2016 4:01PM	Adopted				Rat	Brown		Female	4	6
					Humane Officer Surrendered		Mar 7 2016 8:55PM	Cruelty Complaint				Too Many Other Animals		No	Jun 1 2016 3:47PM	Adopted				Rat	Grey		Female	4	6
					Humane Officer Surrendered		Mar 7 2016 8:55PM	Cruelty Complaint				Too Many Other Animals		No	Apr 8 2016 4:01PM	Adopted				Rat	White		Female	4	6
					Owner Surrender		Mar 17 2016 2:15PM	Owner Surrender				Abandoned By A Friend Or Relative		No	Apr 10 2016 12:20PM	Adopted Unaltered		TR		Hamster	Brown		Unknown			Found abandoned
					Humane Officer Seized		Feb 25 2016 6:11PM	Cruelty Complaint						No	Apr 11 2016 12:01PM	Adopted				Rat	White		Female	4	4
					Humane Officer Seized		Feb 25 2016 6:11PM	Cruelty Complaint						No	Apr 11 2016 12:01PM	Adopted				Rat	White		Female	4	6
					Owner Surrender		May 9 2016 2:22PM	Owner Surrender				Too Many Other Animals		No	May 12 2016 2:01PM	Adopted		H		Rat	Black		Female	4	2
					Owner Surrender		May 9 2016 2:22PM	Owner Surrender				Too Many Other Animals		No	May 12 2016 2:01PM	Adopted		H		Rat	White		Female	4	2
					Shelter Offspring		Mar 2 2016 4:15PM	Stray (No ID)						Unknown	Apr 14 2016 5:42PM	Adopted		TR		Rat	White		Unknown	4	3
					Shelter Offspring		Mar 2 2016 4:15PM	Stray (No ID)						Unknown	Apr 14 2016 5:42PM	Adopted		TR		Rat	White		Unknown	4	3
					Stray		Feb 26 2016 3:07PM	Stray (No ID)				Abandoned By Tenant During Move		No	Apr 14 2016 5:42PM	Adopted		TM		Rat	White		Female	5	3
					Owner Surrender		Apr 16 2016 11:55AM	Owner Surrender				Abandoned By A Friend Or Relative		No	Apr 16 2016 3:31PM	Adopted Unaltered				Rat	White		Male	4	6	Residence - abandoned
					Owner Surrender		Apr 17 2016 3:26PM	Owner Surrender				No Time		Yes	Apr 18 2016 10:38AM	Adopted Altered				Ferret	Tan		Male	7	1	Pet Store - Chain
					Owner Surrender		Apr 17 2016 3:26PM	Owner Surrender				No Time		Yes	Apr 18 2016 10:38AM	Adopted Altered				Ferret	Brown		Female	7	1
					Owner Surrender		Apr 18 2016 10:32AM	Owner Surrender				Abandoned By Tenant During Move		No	Apr 18 2016 1:09PM	Adopted				Mouse	White		Male	4	2
					Owner Surrender		Apr 18 2016 10:32AM	Owner Surrender				Abandoned By Tenant During Move		No	Apr 18 2016 1:09PM	Adopted				Mouse	White		Male	4	2
					Owner Surrender		Dec 31 2015 12:14PM	Owner Surrender				Too Many Other Animals		No	Apr 19 2016 12:31PM	Adopted				Guinea Pig	Tri Color		Female	4	4	Animal shelter - other BC SPCA shelter
					Stray		Feb 26 2016 3:07PM	Stray (No ID)				Abandoned By Tenant During Move		No	Apr 25 2016 5:15PM	Adopted		TR		Rat	White		Female	4	3
					Stray		Feb 26 2016 3:07PM	Stray (No ID)				Abandoned By Tenant During Move		No	Apr 25 2016 5:15PM	Adopted		TR		Rat	White		Female	4	3
					Owner Surrender		Apr 14 2016 2:04PM	Owner Surrender				Landlord Does Not Allow Pets		No	Apr 23 2016 1:06PM	Adopted		TR		Rat	Dark Grey		Male	5	7	Pet Store - Independent
					Owner Surrender		Apr 14 2016 2:04PM	Owner Surrender				Landlord Does Not Allow Pets		No	Apr 23 2016 1:06PM	Adopted		TR		Rat	Black		Male	5	7	Pet Store - Independent
					Owner Surrender		Apr 20 2016 4:24PM	Owner Surrender				Owner Had Allergies		No	Apr 23 2016 2:38PM	Adopted Unaltered				Guinea Pig	Tri Color		Female	8	1	Pet Store - Chain
					Humane Officer Surrendered		Feb 9 2016 4:13PM	Cruelty Complaint				Too Many Other Animals		No	Apr 23 2016 3:31PM	Adopted				Rat	Black		Female	4	8
					Humane Officer Surrendered		Feb 9 2016 4:13PM	Cruelty Complaint				Too Many Other Animals		No	Apr 23 2016 3:31PM	Adopted				Rat	Black		Female	4	8
					Humane Officer Surrendered		Feb 9 2016 4:13PM	Cruelty Complaint				Too Many Other Animals		No	Apr 23 2016 3:31PM	Adopted				Rat	Black		Female	4	8
					Stray		Apr 18 2016 4:05PM	Owner Surrender							Apr 24 2016 1:30PM	Redeemed				Hamster	Orange		Unknown
					Owner Surrender		Apr 27 2016 12:04PM	Owner Surrender				Children Not Ready For A Pet		No	Apr 29 2016 11:57AM	Adopted				Mouse	White		Female			Free - online ad
					Owner Surrender		Apr 27 2016 12:04PM	Owner Surrender				Children Not Ready For A Pet		No	Apr 29 2016 11:57AM	Adopted				Mouse	White		Female
					Owner Surrender		Apr 26 2016 3:03PM	Owner Surrender				Not Good With Cats		No	May 2 2016 10:22AM	Adopted Unaltered				Hamster	Beige		Female	4	11	Pet Store - Chain
					Stray		Apr 25 2016 12:15PM	Stray (No ID)						No	May 8 2016 12:40PM	Adopted				Hamster	Black		Male	6	1
					Humane Officer Seized		Aug 11 2016 8:06PM	Cruelty Complaint						No	Aug 31 2016 3:26PM	Adopted Unaltered				Rat	White		Female	3	10
					Humane Officer Seized		Aug 11 2016 8:06PM	Cruelty Complaint						No	Aug 31 2016 3:26PM	Adopted Unaltered				Rat	White		Female	3	10
					Humane Officer Seized		Aug 11 2016 8:06PM	Cruelty Complaint						No	Aug 31 2016 3:26PM	Adopted Unaltered				Rat	White		Female	3	10
					Owner Surrender		Apr 14 2016 12:13PM	Owner Surrender				Moving House		No	May 2 2016 2:58PM	Adopted Unaltered				Rat	White		Male	6	1	Breeder - newspaper ad
					Owner Surrender		Apr 15 2016 3:26PM	Owner Surrender				Owner Had Allergies		No	May 11 2016 1:00PM	Adopted				Guinea Pig	Orange		Male	4	4	Breeder - online ad
					Humane Officer Surrendered		Feb 9 2016 4:13PM	Cruelty Complaint				Too Many Other Animals		No	May 11 2016 3:13PM	Adopted				Rat	Black		Female	4	8
					Humane Officer Surrendered		Feb 9 2016 4:13PM	Cruelty Complaint				Too Many Other Animals		No	May 11 2016 3:13PM	Adopted				Rat	Black		Female	4	8
					Euthanasia Request		May 11 2016 3:34PM	Euthanasia						No	May 12 2016 12:30PM	Euthanized by Offsite Vet				Guinea Pig	Orange		Female
					Ambulance		May 13 2016 11:38AM	Emergency Boarding						No	May 18 2016 3:30PM	Redeemed				Rat	White		Female	5	0
					Ambulance		May 13 2016 11:41AM	Emergency Boarding						No	May 18 2016 3:30PM	Redeemed				Rat	White		Female	5	0
					Ambulance		May 13 2016 11:45AM	Emergency Boarding						No	May 18 2016 3:31PM	Redeemed				Mouse	Tri Color		Female	5	0
					Owner Surrender		Apr 2 2016 2:52PM	Owner Surrender				No Time		No	May 14 2016 5:01PM	Adopted Unaltered				Hamster	Brown		Female			Pet Store - Chain
					Emergency Boarding		Jan 14 2016 3:14PM	Emergency Boarding						No	May 17 2016 4:34PM	Adopted				Guinea Pig	White		Male	5	4
					Emergency Boarding		Jan 14 2016 3:14PM	Emergency Boarding						No	May 17 2016 4:44PM	Adopted				Guinea Pig	Dark Grey		Male	5	4
					Owner Surrender		May 20 2016 11:20AM	Owner Surrender				No Time		No	May 21 2016 1:18PM	Adopted				Guinea Pig	Black		Female	6	0	Pet Store - Chain
					Owner Surrender		Oct 22 2016 1:30PM	Owner Surrender				Gift		No	Nov 4 2016 3:04PM	Adopted		H		Hamster	White		Female	4	1	Friend/relative - from unplanned litter
					Owner Surrender		May 21 2016 3:56PM	Owner Surrender				Owner Had Allergies		No	May 25 2016 2:49PM	Euthanized by Offsite Vet				Rat	Grey		Male	1	6
					Owner Surrender		Mar 22 2016 11:33AM	Owner Surrender				Landlord Does Not Allow Pets		No	May 26 2016 3:35PM	Adopted				Guinea Pig	White		Male	9	2	Pet Store - Chain
					Owner Surrender		Mar 22 2016 11:33AM	Owner Surrender				Landlord Does Not Allow Pets		No	May 26 2016 3:35PM	Adopted				Guinea Pig	Dark Grey		Male	9	2	Pet Store - Chain
					Stray		Jun 1 2016 3:11PM	Stray (No ID)						Unknown	Jun 4 2016 2:08PM	Euthanized by Offsite Vet				Rat	White		Female
					Owner Surrender		May 30 2016 10:48AM	Owner Surrender				Owner Had Allergies		Yes	Jun 1 2016 3:46PM	Adopted Altered				Guinea Pig	Orange		Male	6	0	Pet Store - Chain
					Owner Surrender		May 27 2016 1:01PM	Owner Surrender				Owner Had Allergies		No	Jun 5 2016 12:55PM	Adopted				Guinea Pig	White		Male	4	5	Pet Store - Chain
					Returns		Apr 11 2016 1:11PM	Return				Other		No	Jun 6 2016 5:03PM	Adopted Unaltered				Guinea Pig	Tri Color		Male	8	4	Pet Store - Independent
					Returns		Apr 11 2016 1:12PM	Return				Other		No	Jun 6 2016 5:03PM	Adopted Unaltered				Guinea Pig	Tri Color		Male	8	4
					Owner Surrender		Aug 2 2016 12:09PM	Owner Surrender				Problems With Other Pets		No	Sep 25 2016 3:52PM	Unassisted Death				Mouse	Tan		Male	0	7	Pet Store - Independent
					Owner Surrender		May 9 2016 2:22PM	Owner Surrender				Too Many Other Animals		No	Jun 15 2016 3:55PM	Adopted		H		Rat	White		Male	4	2	Offspring of my own pet - unplanned litter
					Owner Surrender		May 9 2016 2:22PM	Owner Surrender				Too Many Other Animals		No	Jun 15 2016 3:55PM	Adopted		H		Rat	Grey		Male	4	2
					Owner Surrender		May 13 2016 2:14PM	Owner Surrender				No Time		No	Jun 16 2016 11:34AM	Adopted				Rat	Brown		Male	5	0	Pet Store - Independent
					Owner Surrender		May 13 2016 2:14PM	Owner Surrender				No Time		No	Jun 16 2016 11:34AM	Adopted				Rat	White		Male	5	0	Pet Store - Independent
					Owner Surrender		May 28 2016 2:19PM	Owner Surrender				Moving House		No	Jun 17 2016 1:57PM	Adopted				Rat	Black		Male	6	0	Free - online ad
					Owner Surrender		May 28 2016 2:19PM	Owner Surrender				Moving House		No	Jun 17 2016 1:57PM	Adopted				Rat	Cream		Male	6	0
					Owner Surrender		May 28 2016 2:19PM	Owner Surrender				Moving House		No	Jun 17 2016 1:57PM	Adopted				Rat	Cream		Male	6	0
					Owner Surrender		May 30 2016 10:48AM	Owner Surrender				Owner Had Allergies		No	Jun 18 2016 3:11PM	Adopted Unaltered				Guinea Pig	Orange		Female	6	2	Pet Store - Chain
					Owner Surrender		May 30 2016 10:48AM	Owner Surrender				Owner Had Allergies		Yes	Jun 18 2016 3:11PM	Adopted Altered				Guinea Pig	Brown		Male	6	2	Pet Store - Chain
					Owner Surrender		May 5 2016 3:47PM	Owner Surrender				Too Many Other Animals		No	Jun 18 2016 4:48PM	Adopted		H		Guinea Pig	White		Male	5	1
					Shelter Offspring		Mar 15 2016 10:03AM	Owner Surrender						No	Aug 2 2016 2:44PM	Adopted Unaltered				Hamster	Black		Male	4	3	Friend/relative - rescued/aband oned
					Stray		Jun 3 2016 4:05PM	Stray (No ID)						No	Jun 24 2016 3:12PM	Adopted				Gerbil	Black		Female	4	4
					Owner Surrender		May 5 2016 3:47PM	Owner Surrender				Too Many Other Animals		No	Jun 26 2016 3:34PM	Adopted Unaltered				Guinea Pig	White		Male	4	1
					Owner Surrender		May 5 2016 3:47PM	Owner Surrender				Too Many Other Animals		No	Jun 26 2016 3:34PM	Adopted Unaltered				Guinea Pig	White		Male	4	1
					Owner Surrender		May 29 2016 10:02AM	Owner Surrender				Moving House		Yes	Jun 27 2016 12:06PM	Adopted Altered				Ferret	Grey		Male	7	0	Pet Store - Chain
					Owner Surrender		May 29 2016 10:02AM	Owner Surrender				Moving House		Yes	Jun 27 2016 12:06PM	Adopted Altered				Ferret	Brown		Male	7	0
					Stray		Jun 24 2016 1:12PM	Stray (No ID)						Yes	Jun 27 2016 4:39PM	Redeemed		H		Ferret	Albino		Male	4	11
					Owner Surrender		Jun 11 2016 11:07AM	Owner Surrender				Landlord Does Not Allow Pets		No	Jun 27 2016 4:52PM	Adopted				Rat	White		Male	4	1	Friend/relative - from planned litter
					Owner Surrender		Jun 11 2016 11:07AM	Owner Surrender				Landlord Does Not Allow Pets		No	Jun 27 2016 4:52PM	Adopted				Rat	White		Male	4	1	Friend/relative - from planned litter
					Stray		Jun 29 2016 1:18PM	Stray (No ID)						Unknown	Jun 29 2016 2:48PM	Redeemed				Ferret	Black		Unknown	5	11
					Shelter Offspring		Jul 19 2016 2:33PM	Stray (No ID)						No	Sep 17 2016 1:36PM	Euthanized by Offsite Vet				Rat	Brown		Female	0	0
					Shelter Offspring		Jul 19 2016 2:33PM	Stray (No ID)						No	Aug 20 2016 11:04AM	Euthanized by Offsite Vet				Rat	Brown		Female	0	0
					Returns		Apr 30 2016 4:04PM	Owner Surrender				Abandoned By A Friend Or Relative		No	Jul 3 2016 2:37PM	Adopted Altered				Rat	Brown		Female	5	5	Friend/relative - rescued/aband oned
							Apr 30 2016 4:04PM	Owner Surrender				Abandoned By A Friend Or Relative			Jul 3 2016 2:37PM											Friend/relative - rescued/aband oned
					Returns		Apr 30 2016 4:04PM	Owner Surrender				Abandoned By A Friend Or Relative		No	Jul 3 2016 2:37PM	Adopted				Rat	Black		Female	5	5
					Returns		Apr 30 2016 4:04PM	Owner Surrender				Gift		No	Jul 3 2016 2:37PM	Adopted				Rat	Albino		Female	4	6	Pet Store - Chain
					Owner Surrender		Jun 28 2016 4:13PM	Owner Surrender				No Longer Wanted		No	Jul 5 2016 12:16PM	Adopted				Guinea Pig	Brown		Female	4	8	Pet Store - Chain
					Owner Surrender		Jun 28 2016 4:13PM	Owner Surrender				No Longer Wanted		No	Jul 4 2016 12:29PM	Adopted				Guinea Pig	Brown		Female	5	11
					Owner Surrender		Jun 27 2016 10:24AM	Owner Surrender				Moving House		No	Jul 6 2016 2:28PM	Adopted Unaltered				Guinea Pig	Brown		Male	4	4	Pet Store - Chain
					Owner Surrender		Jun 27 2016 10:28AM	Owner Surrender				Moving House		No	Jul 6 2016 2:28PM	Adopted Unaltered				Guinea Pig	Brown		Male	4	5	Pet Store - Chain
					Owner Surrender		May 18 2016 12:02PM	Owner Surrender				Too Many Other Animals		No	Jul 7 2016 2:24PM	Adopted		TR		Guinea Pig	White		Male	5	6	Pet Store - Independent
					Foster Offspring		Jun 23 2016 5:00PM							No	Jul 7 2016 5:25PM	Adopted				Rat	White		Female	4	0
					Foster Offspring		Jun 23 2016 5:00PM							No	Jul 7 2016 5:25PM	Adopted				Rat	Dark Grey		Female	4	0
					Foster Offspring		Jun 23 2016 5:00PM							No	Jul 9 2016 2:36PM	Adopted Unaltered				Rat	White		Female	4	0
					Foster Offspring		Jun 23 2016 5:00PM							No	Jul 9 2016 2:36PM	Adopted Unaltered				Rat	White		Female	4	0
					Owner Surrender		Jul 10 2016 1:04PM	Owner Surrender				Cant Afford		No	Aug 12 2016 2:12PM	Euthanized by Offsite Vet				Rat	Brown		Male	1	1	Pet Store - Chain
					Owner Surrender		Apr 23 2016 11:01AM	Owner Surrender				No Time		Yes	Jul 12 2016 12:25PM	Adopted Altered				Hamster	Orange		Male	6	1	Pet Store - Chain
					Foster Offspring		Jun 23 2016 5:00PM							No	Jul 12 2016 4:15PM	Adopted				Rat	Dark Grey		Female	4	0
					Owner Surrender		Jun 20 2016 12:55PM	Owner Surrender				Abandoned By Tenant During Move		Yes	Jul 14 2016 4:50PM	Adopted Altered		H		Rat	White		Female	4	11	Pet Store - Chain
					Returns		Aug 6 2016 4:28PM	Return						No	Aug 7 2016 3:16PM	Euthanized by Offsite Vet				Rat	White		Female	1	2
					Stray		May 19 2016 6:01PM	Stray (No ID)						No	Jul 15 2016 4:38PM	Adopted Unaltered				Rat	White		Female	1	2
					Stray		Apr 28 2016 4:53PM	Stray (No ID)						No	Jul 19 2016 10:54AM	Adopted				Rat	Brown		Male	7	0
					Stray		Apr 28 2016 4:53PM	Stray (No ID)						No	Jul 19 2016 10:54AM	Adopted				Rat	White		Male	6	0
					Owner Surrender		Jul 17 2016 12:12PM	Owner Surrender				Other		No	Jul 19 2016 1:57PM	Adopted				Gerbil	Black		Male	4	10	Pet Store - Independent
					Euthanasia Request		Jul 19 2016 4:02PM	Euthanasia						No	Jul 19 2016 4:05PM	Euthanized				Hamster	Tri Color		Female	3	0
					Owner Surrender		Jul 15 2016 4:49PM	Owner Surrender				Problems With Other Pets		No	Jul 23 2016 12:35PM	Adopted				Guinea Pig	Black		Female	8	10	Free - online ad
					Owner Surrender		Jul 3 2016 12:30PM	Owner Surrender				No Time		No	Jul 23 2016 4:07PM	Adopted				Guinea Pig	Black		Male	5	11	Pet Store - Chain
					Owner Surrender		Jul 3 2016 12:30PM	Owner Surrender				No Time		No	Jul 23 2016 4:07PM	Adopted				Guinea Pig	White		Male	5	11
					Foster Offspring		Jun 23 2016 5:00PM							No	Jul 24 2016 11:48AM	Adopted				Rat	Black		Male	4	0
					Foster Offspring		Jun 23 2016 4:59PM							No	Jul 24 2016 11:48AM	Adopted				Rat	Black		Male	4	0
					Returns		Jul 8 2016 12:12PM	Return				Moving House		No	Jul 24 2016 3:11PM	Adopted				Guinea Pig	Brown		Male	4	4	Pet Store - Chain
					Returns		Jul 8 2016 12:15PM	Return				Moving House		No	Jul 24 2016 3:11PM	Adopted				Guinea Pig	Brown		Male	4	5	Pet Store - Chain
					Stray		Jun 12 2016 9:08AM	Stray (No ID)						No	Jul 26 2016 12:26PM	Adopted Unaltered				Hamster	Orange		Unknown	5	11
					Stray		Jun 12 2016 10:13AM	Stray (No ID)						No	Jul 29 2016 1:43PM	Adopted		H		Rat	White		Male
					Owner Surrender		Jul 28 2016 2:14PM	Owner Surrender				Children Not Ready For A Pet		No	Sep 14 2016 11:09AM	Adopted		H		Guinea Pig	Tri Color		Male	4	10	Free - online ad
					Owner Surrender		Jul 25 2016 1:59PM	Owner Surrender				Moving House		No	Aug 3 2016 2:16PM	Adopted				Rat	Beige		Female	4	3	Pet Store - Chain
					Owner Surrender		Jul 25 2016 1:59PM	Owner Surrender				Moving House		No	Aug 3 2016 2:16PM	Adopted				Rat	White		Female	4	3
					Foster Offspring		Jun 23 2016 5:00PM							No	Aug 4 2016 4:32PM	Adopted Unaltered				Rat	White		Female	4	0
					Foster Offspring		Jun 23 2016 5:00PM							No	Aug 4 2016 4:32PM	Adopted Unaltered				Rat	White		Female	4	0
					Shelter Offspring		Mar 15 2016 10:03AM	Owner Surrender						No	Aug 5 2016 2:13PM	Adopted				Hamster	Tan		Female	4	3
					Owner Surrender		Aug 3 2016 11:17AM	Owner Surrender				No Longer Wanted		No	Aug 6 2016 9:50AM	Adopted				Guinea Pig	Tri Color		Female	4	0	Pet Store - Chain
					Owner Surrender		Aug 3 2016 11:17AM	Owner Surrender				No Longer Wanted		No	Aug 6 2016 9:50AM	Adopted				Guinea Pig	Tri Color		Female	4	0
					Owner Surrender		Jul 20 2016 3:14PM	Owner Surrender				No Time		No	Aug 8 2016 3:47PM	Adopted		H		Guinea Pig	Tri Color		Male	6	10	Friend/relative - rescued/aband oned
					Owner Surrender		Jul 20 2016 3:14PM	Owner Surrender				No Time		No	Aug 8 2016 3:47PM	Adopted		H		Guinea Pig	Tri Color		Male	6	10	Friend/relative - rescued/aband oned
					Foster Offspring		Jun 23 2016 5:00PM							No	Aug 9 2016 12:40PM	Adopted				Rat	White		Male	4	0
					Foster Offspring		Jun 23 2016 5:00PM							No	Aug 9 2016 12:40PM	Adopted				Rat	White		Male	4	0
					Owner Surrender		Feb 19 2016 2:09PM	Owner Surrender				Owner Had Allergies		No	Aug 9 2016 1:17PM	Adopted				Hamster	Black		Female	6	3	Friend/relative - from unplanned litter
					Owner Surrender		Jul 6 2016 12:49PM	Owner Surrender				Moving House		No	Aug 9 2016 2:13PM	Adopted		H		Guinea Pig	Tri Color		Male	5	7	Pet Store - Chain
					Stray		Aug 9 2016 4:43PM	Stray (No ID)						No	Aug 10 2016 5:03PM	Euthanized				Rat	Black		Unknown	0	0
					Owner Surrender		Jul 28 2016 2:14PM	Owner Surrender				Children Not Ready For A Pet		No	Aug 10 2016 9:41AM	Adopted				Guinea Pig	Tri Color		Male	4	10
					Shelter Offspring		May 5 2016 3:47PM	Owner Surrender				Too Many Other Animals		No	Aug 10 2016 3:14PM	Adopted				Guinea Pig	White		Female	3	11
					Owner Surrender		Jun 3 2016 12:27PM	Owner Surrender				Too Many Other Animals		No	Aug 10 2016 4:57PM	Adopted Unaltered				Rat	Grey		Male	4	1	Pet Store - Chain
					Owner Surrender		Jun 3 2016 12:27PM	Owner Surrender				Too Many Other Animals		No	Aug 10 2016 4:57PM	Adopted Unaltered				Rat	Grey		Male	4	1
					Owner Surrender		Jul 14 2016 2:43PM	Owner Surrender				Too Much Responsibility		No	Aug 11 2016 4:12PM	Adopted				Hamster	Tan		Male	4	0	Friend/relative - rescued/aband oned
					Owner Surrender		Jul 29 2016 12:43PM	Owner Surrender				Other		Unknown	Aug 12 2016 1:25PM	Adopted				Hamster	Brown		Female	4	2	Pet Store - Independent
					Owner Surrender		Jul 29 2016 12:43PM	Owner Surrender				Other		Unknown	Aug 12 2016 1:25PM	Adopted				Hamster	Cream		Male	4	2
					Owner Surrender		May 24 2016 3:08PM	Owner Surrender				Moving House		No	Aug 13 2016 1:46PM	Adopted				Rat	White		Male	6	0	Breeder - online ad
					Owner Surrender		May 24 2016 3:08PM	Owner Surrender				Moving House		No	Aug 13 2016 1:46PM	Adopted				Rat	White		Male	6	0	Breeder - online ad
					Owner Surrender		May 24 2016 3:08PM	Owner Surrender				Moving House		No	Aug 13 2016 1:46PM	Adopted				Rat	Cream		Male	6	0	Free - online ad
					Shelter Offspring		Jul 19 2016 2:33PM	Stray (No ID)						Yes	Aug 13 2016 3:18PM	Adopted Altered				Rat	Brown		Female	3	10
					Stray		Jun 30 2016 1:19PM	Stray (No ID)						Yes	Aug 13 2016 3:18PM	Adopted Altered				Rat	Albino		Female
					Returns		May 28 2016 1:18PM	Return				Too Many Other Animals		No	Aug 13 2016 3:41PM	Adopted				Rat	Black		Female	4	8
					Returns		May 28 2016 1:21PM	Return				Too Many Other Animals		No	Aug 13 2016 3:41PM	Adopted				Rat	Black		Female	4	8
					Humane Officer Surrendered		Jul 27 2016 5:20PM	Stray (No ID)						No	Aug 18 2016 3:32PM	Adopted				Rat	White		Male	5	4
					Humane Officer Surrendered		Jul 27 2016 5:20PM	Stray (No ID)						No	Aug 18 2016 3:32PM	Adopted				Rat	Grey		Male	5	4
					Shelter Offspring		May 5 2016 3:47PM	Owner Surrender				Too Many Other Animals		No	Aug 19 2016 12:54PM	Adopted Unaltered				Guinea Pig	White		Female	3	11
					Owner Surrender		May 5 2016 3:47PM	Owner Surrender				Too Many Other Animals		No	Aug 19 2016 12:54PM	Adopted Unaltered				Guinea Pig	White		Female	4	9	Friend/relative - from unplanned litter
					Returns		Mar 19 2016 4:51PM	Owner Surrender				Unable To Find Home		No	Aug 19 2016 2:31PM	Adopted				Mouse	Brown		Male	5	3	Pet Store - Independent
					Owner Surrender		Aug 6 2016 2:08PM	Owner Surrender				Abandoned By A Friend Or Relative		No	Aug 20 2016 1:26PM	Adopted				Hamster	Tri Color		Female	4	5	Pet Store - Independent
					Owner Surrender		Aug 17 2016 12:20PM	Owner Surrender				Landlord Does Not Allow Pets		No	Aug 20 2016 3:09PM	Adopted				Gerbil	Grey		Male	4	8	Pet Store - Chain
					Shelter Offspring		Jul 19 2016 2:33PM	Stray (No ID)						No	Aug 23 2016 12:20PM	Adopted				Rat	Brown		Female	3	10
					Shelter Offspring		Jul 19 2016 2:33PM	Stray (No ID)						No	Aug 23 2016 12:20PM	Adopted				Rat	Brown		Female	3	10
					Shelter Offspring		Jul 19 2016 2:33PM	Stray (No ID)						No	Aug 23 2016 12:20PM	Adopted				Rat	Brown		Female	3	10
					Owner Surrender		Aug 10 2016 1:24PM	Owner Surrender				Cant Afford		No	Aug 23 2016 4:24PM	Adopted				Guinea Pig	Orange		Male	4	4	Pet Store - Chain
					Owner Surrender		Jul 30 2016 3:13PM	Owner Surrender				Cant Afford		No	Aug 25 2016 1:37PM	Adopted				Guinea Pig	Tri Color		Male	6	4	Pet Store - Chain
					Owner Surrender		Jul 14 2016 3:22PM	Owner Surrender				Too Much Responsibility		No	Aug 28 2016 3:43PM	Adopted Unaltered				Hamster	Cream		Male	4	0	Friend/relative - rescued/aband oned
					Owner Surrender		Jun 29 2016 11:16AM	Owner Surrender				Moving House		No	Aug 29 2016 1:26PM	Adopted		H		Mouse	Tan		Female	7	11	Free - online ad
					Owner Surrender		Jun 29 2016 11:16AM	Owner Surrender				Moving House		No	Aug 29 2016 1:26PM	Adopted		H		Mouse	Black		Female	4	3	Pet Store - Chain
					Owner Surrender		Aug 6 2016 2:08PM	Owner Surrender				Abandoned By A Friend Or Relative		No	Aug 30 2016 1:32PM	Adopted		H		Hamster	Beige		Female	4	9
					Owner Surrender		Jul 23 2016 1:30PM	Owner Surrender				No Time		No	Aug 31 2016 3:15PM	Adopted		H		Rat	Cream		Female	4	10	Pet Store - Chain
					Owner Surrender		Jul 23 2016 1:30PM	Owner Surrender				No Time		No	Aug 31 2016 3:15PM	Adopted		H		Rat	Cream		Female	4	10
					Owner Surrender		Aug 27 2016 11:36AM	Owner Surrender				Moving House		No	Sep 1 2016 1:45PM	Adopted				Guinea Pig	Brown		Female	5	9	Pet Store - Chain
					Owner Surrender		Aug 27 2016 11:36AM	Owner Surrender				Moving House		No	Sep 1 2016 1:45PM	Adopted				Guinea Pig	White		Female	5	9	Pet Store - Chain
					Owner Surrender		May 12 2016 3:33PM	Owner Surrender				Moving House		No	Sep 3 2016 1:45PM	Adopted		TR		Guinea Pig	Orange		Male	5	0	Pet Store - Chain
					Owner Surrender		May 12 2016 3:33PM	Owner Surrender				Moving House		No	Sep 3 2016 1:45PM	Adopted		TR		Guinea Pig	Brown		Male	5	0
					Stray		Aug 9 2016 4:43PM	Stray (No ID)						No	Sep 3 2016 3:18PM	Adopted Unaltered		H		Rat	Brown		Male	3	10
					Stray		Aug 9 2016 4:43PM	Stray (No ID)						No	Sep 3 2016 3:18PM	Adopted Unaltered		H		Rat	White		Male	3	10
					Owner Surrender		Feb 15 2016 10:46AM	Owner Surrender				Owner Had Allergies		No	Jun 8 2016 4:40PM	Adopted				Mouse	Tan		Male			Free - online ad
					Owner Surrender		Aug 30 2016 4:37PM	Return				Abandoned By Tenant During Move		No	Sep 10 2016 12:30PM	Adopted				Guinea Pig	White		Female	4	8	Friend/relative - rescued/aband oned
					Owner Surrender		Aug 12 2016 3:38PM	Owner Surrender				No Longer Wanted		No	Sep 10 2016 12:47PM	Adopted				Guinea Pig	White		Female	5	3
					Owner Surrender		Aug 12 2016 3:38PM	Owner Surrender				No Longer Wanted		No	Sep 10 2016 12:47PM	Adopted				Guinea Pig	Black		Female	4	3
					Owner Surrender		Aug 24 2016 2:37PM	Owner Surrender				Moving House		Unknown	Sep 13 2016 4:20PM	Adopted		H		Guinea Pig	Black		Female	5	9	Animal control facility / municipal pound
					Returns		May 2 2016 3:46PM	Owner Surrender				Moving House		Yes	Sep 13 2016 4:20PM	Adopted		TR		Guinea Pig	Grey		Male	6	3
					Owner Surrender		Aug 6 2016 2:42PM	Owner Surrender				No Time		No	Sep 13 2016 2:42PM	Adopted		TR		Guinea Pig	Orange		Male	5	10	Friend/relative - gift (adult animal)
					Owner Surrender		Aug 6 2016 2:42PM	Owner Surrender				No Time		No	Sep 13 2016 2:42PM	Adopted		TR		Guinea Pig	Orange		Male	5	10	Friend/relative - gift (adult animal)
					Humane Officer Seized		Aug 12 2016 2:21PM	Protective Custody						No	Sep 20 2016 4:16PM	Adopted				Rat	White		Female	4	5
					Humane Officer Seized		Aug 11 2016 8:06PM	Cruelty Complaint						No	Sep 20 2016 4:16PM	Adopted		H		Rat	White		Female	4	10
					Humane Officer Seized		Aug 11 2016 8:06PM	Cruelty Complaint						No	Sep 20 2016 4:16PM	Adopted				Rat	Beige		Female	4	5
					Humane Officer Seized		Aug 11 2016 8:06PM	Cruelty Complaint						No	Sep 29 2016 9:38PM	Escaped		H		Rat	White		Male	3	10
					Owner Surrender		Aug 31 2016 1:23PM	Owner Surrender				Cant Afford		No	Sep 17 2016 1:37PM	Adopted		H		Guinea Pig	Black		Female	5	9	Friend/relative - from unplanned litter
					Stray		Aug 24 2016 2:41PM	Stray (No ID)						No	Sep 18 2016 2:31PM	Adopted		H		Rat	Grey		Male	3	10
					Stray		Aug 24 2016 2:41PM	Stray (No ID)						No	Sep 18 2016 2:31PM	Adopted		H		Rat	White		Male	3	10
					Owner Surrender		Aug 30 2016 4:37PM	Return				Abandoned By Tenant During Move		Yes	Sep 20 2016 11:14AM	Adopted Altered				Guinea Pig	Brown		Female	6	9	Friend/relative - rescued/aband oned
					Owner Surrender		Aug 30 2016 4:37PM	Return				Abandoned By Tenant During Move		Yes	Sep 20 2016 11:14AM	Adopted Altered				Guinea Pig	Brown		Female	5	9	Friend/relative - rescued/aband oned
					Humane Officer Seized		Sep 20 2016 7:19PM	Cruelty Complaint						No	Oct 12 2016 6:14PM	Redeemed				Guinea Pig	Tri Color		Unknown	4	8
					Owner Surrender		Sep 16 2016 3:18PM	Owner Surrender				Moving House		No	Sep 22 2016 12:41PM	Adopted				Hamster	White		Male	4	7	Pet Store - Chain
					Shelter Offspring		Jul 19 2016 2:33PM	Stray (No ID)						No	Sep 22 2016 3:31PM	Adopted				Rat	Brown		Male	3	10
					Shelter Offspring		Jul 19 2016 2:33PM	Stray (No ID)						No	Sep 22 2016 3:31PM	Adopted				Rat	Brown		Male	3	10
					Shelter Offspring		Jul 19 2016 2:33PM	Stray (No ID)						No	Sep 22 2016 3:31PM	Adopted				Rat	Brown		Male	3	10
					Owner Surrender		Jul 14 2016 2:25PM	Owner Surrender				Children Not Ready For A Pet		No	Sep 23 2016 12:51PM	Adopted		H		Guinea Pig	White		Male	5	4	Pet Store - Independent
					Owner Surrender		Sep 11 2016 12:56PM	Owner Surrender				Death Of Owner		No	Sep 24 2016 2:50PM	Adopted				Hamster	White		Female	5	2	Pet Store - Chain
					Owner Surrender		Aug 26 2016 12:14PM	Owner Surrender				Moving House		No	Sep 24 2016 3:28PM	Adopted				Guinea Pig	Tri Color		Female	7	3	Pet Store - Independent
					Owner Surrender		Aug 26 2016 12:14PM	Owner Surrender				Moving House		No	Sep 24 2016 3:28PM	Adopted				Guinea Pig	Cream		Female	7	3	Pet Store - Independent
					Owner Surrender		Aug 12 2016 3:38PM	Owner Surrender				No Longer Wanted		No	Sep 24 2016 4:42PM	Adopted		H		Guinea Pig	Black		Male	5	3	Animal rescue - other in BC
					Agency / Shelter		Aug 26 2016 11:33AM	ACO						No	Sep 25 2016 1:28PM	Adopted		H		Rat	Dark Grey		Female	4	9
					Agency / Shelter		Aug 26 2016 11:33AM	ACO						No	Sep 25 2016 1:28PM	Adopted		H		Rat	Dark Grey		Female	4	9
					Stray		Jun 27 2016 8:43AM	Stray (No ID)						No	Sep 27 2016 12:06PM	Adopted Unaltered		TR		Rat	Brown		Male	4	11
					Owner Surrender		Nov 3 2016 2:51PM	Owner Surrender				Other		Unknown	Nov 30 2016 4:03PM	Adopted		H		Hamster	White		Unknown	4	7	Pet Store - Chain
					Stray		Feb 19 2016 9:56AM	Stray (No ID)						Yes	Feb 26 2016 1:14PM	Adopted Altered				Ferret	White		Male	8	3
					Stray		Sep 6 2016 2:13PM	Stray (No ID)						No	Sep 27 2016 2:07PM	Adopted		H		Hamster	Tan		Female
					Stray		Sep 10 2016 11:03AM	Stray (No ID)						No	Sep 27 2016 2:07PM	Adopted		H		Hamster	White		Female	4	8
					Agency / Shelter		Aug 26 2016 11:33AM	ACO						No	Sep 28 2016 10:33AM	Adopted		H		Rat	Dark Grey		Female	4	9
					Humane Officer Seized		Aug 11 2016 8:06PM	Cruelty Complaint						No	Sep 28 2016 12:07PM	Adopted Unaltered		H		Rat	White		Female	3	10
					Stray		Jun 3 2016 9:06AM	Stray (No ID)						No	Aug 20 2016 2:42PM	Adopted		TR		Rat	Dark Grey		Female	4	4
					Humane Officer Surrendered		Aug 24 2016 5:59PM	Cruelty Complaint				Abandoned By A Friend Or Relative		No	Sep 2 2016 11:20AM	Euthanized by Offsite Vet		TM		Rat	White		Male	2	0
					Humane Officer Surrendered		Aug 24 2016 5:59PM	Cruelty Complaint				Abandoned By A Friend Or Relative		No	Sep 2 2016 11:20AM	Euthanized by Offsite Vet		TR		Rat	White		Male	2	0
					Humane Officer Surrendered		Aug 24 2016 5:59PM	Cruelty Complaint				Abandoned By A Friend Or Relative		No	Sep 2 2016 11:21AM	Euthanized by Offsite Vet		TR		Rat	White		Male	2	0
					Owner Surrender		Aug 15 2016 3:02PM	Owner Surrender				Too Many Other Animals		No	Oct 1 2016 12:13PM	Adopted		H		Guinea Pig	Tri Color		Male	5	9
					Stray		Feb 26 2016 3:07PM	Stray (No ID)				Abandoned By Tenant During Move		No	Apr 1 2016 2:57PM	Adopted		TR		Rat	White		Male	4	3
					Stray		Feb 26 2016 3:07PM	Stray (No ID)				Abandoned By Tenant During Move		No	Apr 1 2016 2:57PM	Adopted		TR		Rat	White		Male	4	3
					Stray		Feb 26 2016 3:07PM	Stray (No ID)				Abandoned By Tenant During Move		No	Apr 1 2016 2:57PM	Adopted		TR		Rat	White		Male	4	3
					Humane Officer Seized		Aug 12 2016 2:21PM	Protective Custody						No	Oct 2 2016 1:34PM	Adopted				Rat	White		Female	4	2
					Humane Officer Seized		Aug 11 2016 8:06PM	Cruelty Complaint						Unknown	Oct 2 2016 1:34PM	Adopted				Rat	White		Female	3	10
					Owner Surrender		May 29 2016 3:20PM	Owner Surrender				Owner Had Allergies		No	Jul 16 2016 1:19PM	Adopted Unaltered		H		Rat	White		Male	4	5	Pet Store - Chain
					Owner Surrender		May 29 2016 3:20PM	Owner Surrender				Owner Had Allergies		No	Jul 16 2016 1:19PM	Adopted Unaltered		H		Rat	Black		Male	4	5	Pet Store - Chain
					Owner Surrender		Aug 15 2016 3:02PM	Owner Surrender				Too Many Other Animals		No	Oct 6 2016 12:50PM	Adopted		H		Guinea Pig	Brown		Female	3	11	Pet Store - Chain
					Returns		Aug 28 2016 11:24AM	Return				Constable Visit		No	Oct 6 2016 1:54PM	Adopted				Rat	White		Male	4	10
					Humane Officer Surrendered		Mar 7 2016 8:55PM	Cruelty Complaint				Too Many Other Animals		No	Oct 7 2016 4:21PM	Adopted				Rat	Dark Grey		Male	4	6
					Humane Officer Surrendered		Mar 7 2016 8:55PM	Cruelty Complaint				Too Many Other Animals		No	Oct 7 2016 4:21PM	Adopted				Rat	Dark Grey		Male	4	6
					Owner Surrender		May 10 2016 11:43AM	Owner Surrender				Children Not Ready For A Pet		No	Oct 8 2016 1:41PM	Adopted Unaltered				Gerbil	White		Female	5	0	Pet Store - Chain
					Stray		Aug 11 2016 9:39AM	Stray (No ID)						No	Oct 8 2016 3:57PM	Adopted		H		Hamster	White		Male	4	0
					Owner Surrender		Oct 2 2016 12:01PM	Owner Surrender				Other		No	Oct 8 2016 4:28PM	Adopted				Hamster	Black		Unknown			Pet Store - Chain
					Owner Surrender		Sep 30 2016 1:36PM	Owner Surrender				Moving House		No	Oct 9 2016 1:05PM	Adopted				Guinea Pig	Brown		Female	5	2	Breeder - online ad
					Owner Surrender		Sep 30 2016 1:36PM	Owner Surrender				Moving House		No	Oct 9 2016 1:05PM	Adopted				Guinea Pig	Brown		Female	5	2	Breeder - online ad
					Owner Surrender		Oct 4 2016 3:17PM	Owner Surrender				Cant Afford		No	Oct 9 2016 3:21PM	Adopted				Guinea Pig	Orange		Male	4	1	Pet Store - Chain
					Owner Surrender		Apr 13 2016 11:03AM	Owner Surrender				No Longer Wanted		No	Apr 14 2016 12:01PM	Adopted		H		Guinea Pig	Brown		Male	4	9	Pet Store - Chain
					Owner Surrender		Sep 10 2016 3:30PM	Owner Surrender				Cant Afford		No	Oct 13 2016 5:09PM	Adopted Unaltered				Rat	White		Male	3	11	Friend/relative - from unplanned litter
					Owner Surrender		Sep 10 2016 3:30PM	Owner Surrender				Cant Afford		No	Oct 13 2016 5:09PM	Adopted Unaltered				Rat	White		Male	3	11	Friend/relative - from unplanned litter
					Owner Surrender		Sep 10 2016 3:30PM	Owner Surrender				Cant Afford		No	Oct 13 2016 5:09PM	Adopted Unaltered				Rat	White		Male	3	11
					Owner Surrender		Sep 27 2016 12:06PM	Owner Surrender				Owner Had Allergies		Unknown	Oct 14 2016 3:28PM	Adopted				Guinea Pig	White		Female	4	8	Pet Store - Chain
					Owner Surrender		Sep 27 2016 12:06PM	Owner Surrender				Owner Had Allergies		Unknown	Oct 14 2016 3:28PM	Adopted				Guinea Pig	Black		Female	4	8
					Owner Surrender		Oct 18 2016 2:06PM	Owner Surrender				Abandoned By Tenant During Move		No	Oct 24 2016 2:23PM	Euthanized by Offsite Vet		TM		Rat	White		Male	1	8	Offspring of my own pet - planned litter
					Owner Surrender		Sep 21 2016 2:57PM	Owner Surrender				No Time		No	Oct 19 2016 12:38PM	Adopted				Rat	Black		Female	5	0	Pet Store - Chain
					Owner Surrender		Sep 21 2016 2:57PM	Owner Surrender				No Time		No	Oct 19 2016 12:38PM	Adopted				Rat	Black		Female	5	0	Pet Store - Chain
					ACO Impound		Sep 1 2016 4:55PM	Stray (With ID)						No	Oct 20 2016 2:28PM	Adopted Unaltered				Guinea Pig	White		Female	5	9
					Stray		Oct 19 2016 4:35PM	Stray (No ID)						No	Nov 8 2016 1:34PM	Adopted Unaltered		H		Rat	White		Female	4	1
					Stray		Oct 19 2016 4:35PM	Stray (No ID)						No	Nov 8 2016 1:34PM	Adopted Unaltered		H		Rat	White		Female	4	1
					Stray		Jul 29 2016 3:28PM	Stray (No ID)						Yes	Oct 22 2016 2:07PM	Adopted Altered				Rat	White		Male	4	10
					Stray		Jul 29 2016 3:28PM	Stray (No ID)						No	Oct 22 2016 2:07PM	Adopted Unaltered				Rat	White		Female	4	10
					Owner Surrender		Oct 21 2016 7:47PM	Owner Surrender				Too Many Other Animals		No	Oct 22 2016 4:03PM	Adopted				Guinea Pig	Tri Color		Female	3	8	Residence - abandoned
					Owner Surrender		Oct 21 2016 7:47PM	Owner Surrender				Too Many Other Animals		No	Oct 22 2016 4:03PM	Adopted				Guinea Pig	Tri Color		Female	3	9
					Owner Surrender		Oct 21 2016 7:47PM	Owner Surrender				Abandoned By A Friend Or Relative		No	Oct 23 2016 1:43PM	Adopted Unaltered				Guinea Pig	White		Female	3	8
					Owner Surrender		Oct 21 2016 7:47PM	Owner Surrender				Abandoned By A Friend Or Relative		No	Oct 23 2016 1:43PM	Adopted Unaltered				Guinea Pig	Tri Color		Female	3	8
					Owner Surrender		Jun 22 2016 2:52PM	Owner Surrender				No Longer Wanted		No	Oct 23 2016 2:25PM	Adopted				Guinea Pig	White		Male	5	11	Pet Store - Chain
					Owner Surrender		Oct 26 2016 1:58PM	Owner Surrender				Too Many Other Animals		No	Oct 27 2016 11:03AM	Euthanized by Offsite Vet		TR		Rat	White		Female	1	0	Pet Store - Chain
					Returns		Aug 6 2016 2:06PM	Return				Too Many Other Animals		No	Oct 26 2016 3:13PM	Adopted				Rat	Grey		Female	4	6
					Owner Surrender		Oct 21 2016 7:47PM	Owner Surrender				Too Many Other Animals		No	Oct 30 2016 1:56PM	Adopted		H		Guinea Pig	Tri Color		Female	3	8
					Humane Officer Seized		Aug 11 2016 8:06PM	Cruelty Complaint						No	Nov 1 2016 2:18PM	Adopted		H		Rat	White		Male	3	10
					Humane Officer Seized		Aug 11 2016 8:06PM	Cruelty Complaint						No	Nov 1 2016 2:18PM	Adopted		TR		Rat	White		Male	3	10
					Stray		Oct 1 2016 11:25AM	Stray (No ID)						No	Nov 1 2016 2:18PM	Adopted		TR		Rat	White		Male	3	10
					Owner Surrender		Oct 2 2016 12:01PM	Owner Surrender				Other		No	Nov 1 2016 4:33PM	Adopted		H		Gerbil	Black		Female			Pet Store - Chain
					Owner Surrender		Oct 2 2016 12:01PM	Owner Surrender				Other		No	Nov 1 2016 4:33PM	Adopted		H		Gerbil	White		Female			Pet Store - Chain
					Owner Surrender		Oct 21 2016 7:47PM	Owner Surrender				Abandoned By A Friend Or Relative		No	Nov 3 2016 12:05PM	Adopted		TR		Guinea Pig	Tri Color		Female	3	8
					Owner Surrender		Oct 21 2016 7:47PM	Owner Surrender				Abandoned By A Friend Or Relative		No	Nov 3 2016 12:05PM	Adopted		TR		Guinea Pig	Tri Color		Female	3	8
					Humane Officer Seized		Aug 11 2016 8:06PM	Cruelty Complaint						No	Nov 3 2016 12:38PM	Adopted		H		Rat	White		Male	4	9
					Humane Officer Seized		Aug 11 2016 8:06PM	Cruelty Complaint						No	Nov 3 2016 12:38PM	Adopted		H		Rat	White		Male	4	9
					Stray		Jul 29 2016 3:28PM	Stray (No ID)						No	Nov 4 2016 12:34PM	Adopted		H		Rat	White		Female	3	9
					Stray		Jul 29 2016 3:28PM	Stray (No ID)						No	Nov 4 2016 12:34PM	Adopted		H		Rat	White		Female	3	9
					Owner Surrender		Oct 26 2016 1:18PM	Owner Surrender				Too Many Dogs		No	Nov 4 2016 3:08PM	Adopted		H		Rat	Dark Grey		Male	4	7	Pet Store - Chain
					Stray		Aug 12 2016 1:09PM	Stray (No ID)						Yes	Nov 5 2016 12:48PM	Adopted		H		Guinea Pig	Albino		Male	4	3
					Stray		Oct 11 2016 3:55PM	Stray (No ID)						No	Nov 5 2016 1:03PM	Adopted		H		Guinea Pig	Orange		Male	4	7
					Stray		Oct 11 2016 3:55PM	Stray (No ID)						No	Nov 5 2016 1:04PM	Adopted		H		Guinea Pig	Cream		Male	4	7
					Humane Officer Seized		Aug 11 2016 8:06PM	Cruelty Complaint						Unknown	Oct 6 2016 3:26PM	Adopted		H		Rat	White		Female	3	10
					Humane Officer Seized		Aug 11 2016 8:06PM	Cruelty Complaint						Unknown	Oct 6 2016 3:26PM	Adopted		H		Rat	White		Female	3	10
					Returns		Oct 27 2016 3:27PM	Return				No Longer Wanted		No	Nov 8 2016 4:10PM	Adopted Unaltered		H		Guinea Pig	White		Male	5	11	Pet Store - Chain
					Owner Surrender		Nov 2 2016 3:53PM	Owner Surrender				Moving House		No	Nov 10 2016 12:24PM	Adopted		TR		Rat	Black		Female	5	0
					Owner Surrender		Oct 21 2016 7:47PM	Owner Surrender				Abandoned By A Friend Or Relative		No	Nov 13 2016 1:51PM	Adopted		TR		Guinea Pig	Tri Color		Female	3	8
							Oct 21 2016 7:47PM	Owner Surrender				Abandoned By A Friend Or Relative			Nov 13 2016 1:51PM
					Owner Surrender		Oct 7 2016 12:44PM	Owner Surrender				No Longer Wanted		No	Nov 14 2016 1:33PM	Adopted		H		Hamster	Black		Female	4	7	Friend/relative - from planned litter
					Owner Surrender		Oct 21 2016 7:47PM	Owner Surrender				Too Many Other Animals		No	Nov 15 2016 12:20PM	Adopted		H		Guinea Pig	White		Female	3	8
					Owner Surrender		Nov 2 2016 3:53PM	Owner Surrender				Moving House		No	Nov 15 2016 3:41PM	Adopted		TR		Rat	White		Female	4	1
					Owner Surrender		Nov 2 2016 3:53PM	Owner Surrender				Moving House		No	Nov 15 2016 3:41PM	Adopted		TR		Rat	White		Female	4	10	Pet Store - Chain
					Owner Surrender		Nov 2 2016 3:53PM	Owner Surrender				Moving House		No	Nov 15 2016 3:41PM	Adopted		TR		Rat	White		Female	4	10
					Stray		Nov 3 2016 3:09PM	Stray (No ID)						No	Nov 17 2016 1:19PM	Adopted		TM		Rat	Black		Male	3	9
					Stray		Nov 3 2016 3:09PM	Stray (No ID)						No	Nov 17 2016 1:19PM	Adopted		TM		Rat	Black		Male	3	9
					Stray		Oct 17 2016 9:26AM	Stray (No ID)						No	Nov 17 2016 4:02PM	Adopted		H		Guinea Pig	White		Female	3	11
					Humane Officer Seized		Aug 11 2016 8:06PM	Cruelty Complaint						No	Nov 18 2016 1:11PM	Adopted Unaltered		TM		Rat	White		Male	1	6
					Owner Surrender		Oct 21 2016 7:47PM	Owner Surrender				Too Many Other Animals		No	Nov 19 2016 3:02PM	Adopted		H		Guinea Pig	Tri Color		Male	3	8
					Owner Surrender		May 1 2016 9:56AM	Owner Surrender				Owner Sick		No	May 9 2016 2:12PM	Adopted				Guinea Pig	White		Female	4	9	Pet Store - Independent
					Stray		Nov 3 2016 3:09PM	Stray (No ID)						No	Nov 23 2016 4:30PM	Adopted		TM		Rat	Black		Male	3	9
					Owner Surrender		Oct 21 2016 7:47PM	Owner Surrender				Too Much Responsibility		No	Nov 25 2016 4:11PM	Adopted		TR		Guinea Pig	White		Female	3	8
					Owner Surrender		Oct 21 2016 7:47PM	Owner Surrender				Too Many Other Animals		No	Nov 25 2016 4:11PM	Adopted		TR		Guinea Pig	Orange		Female	3	9
					Owner Surrender		Feb 19 2016 2:12PM	Owner Surrender				Owner Had Allergies		No	Mar 22 2016 12:43PM	Adopted				Hamster	Black		Male	5	3
					Owner Surrender		Oct 7 2016 12:44PM	Owner Surrender				No Longer Wanted		No	Nov 26 2016 1:19PM	Adopted		H		Hamster	White		Female	3	9	Friend/relative - from unplanned litter
					Stray		Oct 14 2016 1:19PM	Stray (No ID)						No	Dec 3 2016 3:34PM	Adopted		TR		Rat	White		Female	4	7
					Stray		Oct 25 2016 12:23PM	Stray (No ID)						No	Dec 3 2016 3:34PM	Adopted		TR		Rat	Black		Female	5	7
					Owner Surrender		Sep 23 2016 12:09PM	Owner Surrender				No Time		No	Jan 6 2017 1:54PM	Adopted		H		Guinea Pig	Tri Color		Female	6	8	Pet Store - Chain
					Owner Surrender		Sep 23 2016 12:09PM	Owner Surrender				No Time		No	Jan 6 2017 1:54PM	Adopted		H		Guinea Pig	Tri Color		Female	6	8
					Owner Surrender		Oct 21 2016 7:47PM	Owner Surrender				Abandoned By A Friend Or Relative		No	Dec 4 2016 2:57PM	Adopted		TR		Guinea Pig	White		Female	3	8
					Owner Surrender		Oct 21 2016 7:47PM	Owner Surrender				Abandoned By A Friend Or Relative		No	Dec 4 2016 2:57PM	Adopted		TR		Guinea Pig	Black		Female	3	8
					Owner Surrender		Oct 21 2016 7:47PM	Owner Surrender				Too Many Other Animals		No	Dec 4 2016 4:54PM	Adopted		H		Guinea Pig	Tri Color		Female	3	8
					Owner Surrender		Oct 21 2016 7:47PM	Owner Surrender				Too Many Other Animals		No	Dec 4 2016 4:54PM	Adopted		TM		Guinea Pig	White		Female	3	8
					Owner Surrender		Oct 21 2016 7:47PM	Owner Surrender				Abandoned By A Friend Or Relative		No	Dec 8 2016 12:31PM	Adopted Unaltered		TR		Guinea Pig	White		Female	4	7
					Owner Surrender		Oct 21 2016 7:47PM	Owner Surrender				Abandoned By A Friend Or Relative		No	Dec 8 2016 12:31PM	Adopted Unaltered		TR		Guinea Pig	White		Female	3	11
					Owner Surrender		Oct 21 2016 7:47PM	Owner Surrender				Abandoned By A Friend Or Relative		No	Dec 10 2016 4:44PM	Adopted		TR		Guinea Pig	Tri Color		Male	3	9
					Owner Surrender		Oct 21 2016 7:47PM	Owner Surrender				Abandoned By A Friend Or Relative		No	Dec 10 2016 4:44PM	Adopted		TR		Guinea Pig	Tri Color		Male	3	9
					Owner Surrender		Oct 22 2016 3:09PM	Owner Surrender				Unable To Find Home		No	Dec 11 2016 3:05PM	Adopted Unaltered		H		Mouse	Dark Grey		Female	4	3	Friend/relative - gift (adult animal)
					Owner Surrender		Oct 22 2016 3:09PM	Owner Surrender				Unable To Find Home		No	Dec 11 2016 3:05PM	Adopted Unaltered		H		Mouse	Tan		Female	4	3
					Owner Surrender		Oct 14 2016 4:05PM	Owner Surrender				Landlord Does Not Allow Pets		No	Oct 20 2016 12:51PM	Adopted				Hamster	White		Male	4	7	Pet Store - Chain
					Owner Surrender		Mar 14 2016 2:24PM	Owner Surrender				Owner Had Allergies		No	May 10 2016 3:35PM	Adopted				Hamster	Dark Grey		Female	4	8	Pet Store - Chain
					Owner Surrender		Oct 26 2016 1:25PM	Owner Surrender				Moving House		No	Dec 13 2016 12:11PM	Adopted		TR		Guinea Pig	Dark Grey		Male	4	7	Pet Store - Independent
					Owner Surrender		Oct 13 2016 12:25PM	Owner Surrender				Owner Had Allergies		Unknown	Dec 14 2016 1:40PM	Adopted		H		Rat	Black		Male	4	4	Pet Store - Chain
					Owner Surrender		Oct 13 2016 12:25PM	Owner Surrender				Owner Had Allergies		No	Dec 14 2016 1:40PM	Adopted		H		Rat	Black		Male	4	4	Pet Store - Chain
					Owner Surrender		Oct 7 2016 3:15PM	Owner Surrender				Moving House		No	Dec 28 2016 1:34PM	Adopted		H		Rat	White		Male			Friend/relative - gift (adult animal)
					Owner Surrender		Sep 8 2016 1:16PM	Owner Surrender				Landlord Does Not Allow Pets		No	Dec 14 2016 3:59PM	Adopted Unaltered		H		Guinea Pig	Brown		Male	3	10	Pet Store - Chain
					Owner Surrender		Aug 15 2016 3:02PM	Owner Surrender				Too Many Other Animals		No	Sep 10 2016 3:41PM	Adopted		H		Guinea Pig	Brown		Male	9	9
					Owner Surrender		Aug 15 2016 3:02PM	Owner Surrender				Too Many Other Animals		No	Sep 10 2016 3:41PM	Adopted		H		Guinea Pig	Black		Male	4	9
					Owner Surrender		Aug 15 2016 3:02PM	Owner Surrender				Too Many Other Animals		No	Sep 10 2016 3:41PM	Adopted		H		Guinea Pig	Tri Color		Male	5	9
					Returns		Dec 18 2016 1:50PM	Return				Moving House		Unknown	Dec 27 2016 2:18PM	Adopted		H		Guinea Pig	Black		Female	5	9	Animal control facility / municipal pound
					Returns		Dec 18 2016 1:49PM	Return				Moving House		Yes	Dec 27 2016 2:18PM	Adopted Altered		H		Guinea Pig	Grey		Male	6	3
					Owner Surrender		Apr 8 2016 6:01PM	Owner Surrender				No Time		Yes	May 11 2016 2:59PM	Adopted Altered		H		Ferret	Cream		Female	6	1	Friend/relative - rescued/aband oned
					Owner Surrender		Apr 8 2016 6:01PM	Owner Surrender				No Time		Yes	May 11 2016 2:59PM	Adopted Altered		TM		Ferret	Grey		Female	6	1	Friend/relative - rescued/aband oned
					Owner Surrender		Apr 8 2016 6:01PM	Owner Surrender				No Time		Yes	May 11 2016 2:59PM	Adopted Altered		TR		Ferret	White		Male	7	1	Friend/relative - rescued/aband oned
					Owner Surrender		Jun 22 2016 2:52PM	Owner Surrender				No Longer Wanted		No	Dec 20 2016 1:44PM	Adopted		TR		Guinea Pig	White		Male	5	11	Pet Store - Chain
					Owner Surrender		Mar 11 2016 1:20PM	Owner Surrender				Cant Afford		Yes	Mar 21 2016 3:27PM	Adopted				Ferret	Albino		Male	5	8	Pet Store - Chain
					Owner Surrender		Mar 11 2016 1:20PM	Owner Surrender				Cant Afford		Yes	Mar 21 2016 3:27PM	Adopted				Ferret	Brown		Male	6	2	Friend/relative - gift (adult animal)
					Owner Surrender		Oct 25 2016 9:55AM	Owner Surrender				Owner Had Allergies		No	Dec 23 2016 12:47PM	Adopted Unaltered		TR		Guinea Pig	Black		Male	5	7	Animal control facility / municipal pound
					Owner Surrender		Oct 25 2016 9:55AM	Owner Surrender				Owner Had Allergies		No	Dec 23 2016 12:47PM	Adopted Unaltered		TR		Guinea Pig	Black		Male	5	7
					Owner Surrender		Oct 21 2016 7:47PM	Owner Surrender				Abandoned By A Friend Or Relative		No	Dec 23 2016 3:15PM	Adopted Unaltered		TR		Guinea Pig	Tri Color		Male	3	11
					Owner Surrender		Oct 21 2016 7:47PM	Owner Surrender				Abandoned By A Friend Or Relative		Yes	Dec 24 2016 2:59PM	Adopted Altered		TR		Guinea Pig	Brown		Male	3	11
					Owner Surrender		Oct 21 2016 7:47PM	Owner Surrender				Abandoned By A Friend Or Relative		Yes	Dec 24 2016 2:59PM	Adopted Altered		TR		Guinea Pig	Tri Color		Male	3	9
					Humane Officer Seized		Aug 11 2016 8:06PM	Cruelty Complaint						Unknown	Dec 27 2016 12:34PM	Adopted		H		Rat	White		Male	3	10
					Humane Officer Seized		Aug 11 2016 8:06PM	Cruelty Complaint						Unknown	Dec 27 2016 12:34PM	Adopted		H		Rat	White		Male	3	10
					Returns		Dec 30 2016 3:03PM	Return				Moving House		Unknown	Jan 13 2017 3:18PM	Adopted		TR		Guinea Pig	Black		Female	5	9	Animal control facility / municipal pound
					Returns		Dec 30 2016 2:59PM	Return				Moving House		Yes	Jan 13 2017 3:18PM	Adopted		H		Guinea Pig	Grey		Male	6	3
					Stray		Feb 2 2016 3:43PM	Stray (No ID)						No	Jan 14 2017 3:33PM	Adopted Unaltered		H		Guinea Pig	White		Male	6	1
					Returns		Jan 10 2017 11:23AM	Owner Surrender				New Baby		No	Jan 12 2017 5:35PM	Adopted		H		Rat	Grey		Female	4	9	Animal shelter - other BC SPCA shelter
					Returns		Jan 10 2017 11:24AM	Owner Surrender				New Baby		No	Jan 12 2017 5:35PM	Adopted		H		Rat	Albino		Female	4	9	Animal shelter - other BC SPCA shelter
					Returns		Dec 3 2016 11:11AM	Return				No Time		No	Jan 23 2017 2:27PM	Adopted Unaltered		H		Guinea Pig	White		Male	5	7	Free - online ad
					Returns		Dec 3 2016 11:13AM	Return				No Time		No	Jan 23 2017 2:27PM	Adopted Unaltered		TR		Guinea Pig	Black		Male	5	7	Free - online ad
					Owner Surrender		Sep 30 2016 1:36PM	Owner Surrender				Moving House		No	Oct 22 2016 2:10PM	Adopted				Guinea Pig	White		Female	4	5	Breeder - online ad
					Humane Officer Surrendered		Apr 25 2016 1:09PM	Stray (No ID)						Unknown	Apr 30 2016 3:19PM	Adopted				Rat	Albino		Female
					Humane Officer Surrendered		Feb 9 2016 4:13PM	Cruelty Complaint				Too Many Other Animals		No	Mar 2 2016 1:04PM	Adopted				Rat	Black		Female	4	8
					Humane Officer Surrendered		Feb 9 2016 4:13PM	Cruelty Complaint				Too Many Other Animals		No	Mar 2 2016 1:04PM	Adopted				Rat	Grey		Female	4	8
					Owner Surrender		Feb 19 2016 2:12PM	Owner Surrender				Owner Had Allergies		No	May 14 2016 12:11PM	Adopted				Hamster	Black		Male	5	3
					Owner Surrender		Feb 19 2016 2:12PM	Owner Surrender				Owner Had Allergies		No	Feb 29 2016 12:09PM	Adopted				Hamster	White		Female	6	3
					Humane Officer Seized		Aug 11 2016 8:06PM	Cruelty Complaint						No	Feb 26 2017 3:46PM	Adopted		TM		Rat	White		Male	6	9
					Humane Officer Seized		Aug 11 2016 8:06PM	Cruelty Complaint						No	Feb 26 2017 3:46PM	Adopted		TM		Rat	White		Male	6	9
					Owner Surrender		Jun 4 2016 12:08PM	Owner Surrender				Owner Had Allergies		No	Jun 10 2016 1:22PM	Adopted		H		Guinea Pig	Tri Color		Male	4	8	Pet Store - Chain
					Owner Surrender		Jun 22 2016 11:04AM	Owner Surrender				Too Much Responsibility		No	Jun 24 2016 12:26PM	Adopted Unaltered				Guinea Pig	Brown		Male	6	1	Pet Store - Chain
					Humane Officer Seized		Aug 11 2016 8:06PM	Cruelty Complaint						No	Dec 17 2016 12:33PM	Adopted		TM		Rat	White		Male	4	9
					Humane Officer Seized		Aug 11 2016 8:06PM	Cruelty Complaint						No	Dec 17 2016 12:33PM	Adopted		TM		Rat	White		Male	4	9
					Owner Surrender		Sep 1 2016 5:42PM	Owner Surrender				No Time		No	Sep 9 2016 1:47PM	Adopted				Rat	Beige		Male			Found abandoned
					Owner Surrender		Sep 1 2016 5:42PM	Abandoned				No Time		No	Sep 9 2016 1:47PM	Adopted				Rat	Black		Male
					Owner Surrender		Sep 1 2016 5:42PM	Abandoned				No Time		No	Sep 9 2016 1:47PM	Adopted				Rat	Brown		Male			Found abandoned
					Owner Surrender		Aug 28 2016 2:11PM	Owner Surrender				Owner Had Allergies		No	Sep 9 2016 2:11PM	Adopted Unaltered				Guinea Pig	Tri Color		Male	5	9	Pet Store - Chain
					Owner Surrender		May 18 2016 1:43PM	Owner Surrender				Unable To Find Home		No	May 26 2016 11:21AM	Adopted				Rat	Albino		Female	5	0	Free - newspaper ad
					Humane Officer Seized		Aug 12 2016 2:21PM	Protective Custody						No	Oct 22 2016 1:10PM	Adopted				Rat	White		Male	4	9
					Humane Officer Surrendered		Jul 5 2016 12:29PM	Cruelty Complaint						No	Jul 5 2016 12:31PM	Euthanized by Offsite Vet				Ferret	Brown		Female	7	0
					Owner Surrender		Aug 10 2016 1:58PM	Owner Surrender				Moving House		No	Aug 16 2016 3:52PM	Adopted Unaltered				Guinea Pig	Orange		Male	6	9	Pet Store - Chain
					Returns		Dec 3 2016 2:04PM	Return				No Time		No	Dec 20 2016 1:35PM	Adopted Unaltered		H		Guinea Pig	Black		Male	5	11	Pet Store - Chain
					Returns		Dec 3 2016 2:05PM	Return				No Time		No	Dec 20 2016 1:35PM	Adopted Unaltered		H		Guinea Pig	White		Male	5	11
					Owner Surrender		Mar 1 2016 4:03PM	Owner Surrender				No Longer Wanted		No	Mar 2 2016 3:58PM	Adopted				Hamster	Tan		Female	4	4	Offspring of my own pet - unplanned litter
					Stray		Oct 6 2016 12:45PM	Stray (No ID)						No	Oct 26 2016 3:26PM	Adopted				Guinea Pig	Brown		Female
					Owner Surrender		Mar 31 2016 11:43AM	Owner Surrender				Owner Had Allergies		No	Apr 2 2016 3:10PM	Adopted				Guinea Pig	White		Female	5	8	Pet Store - Chain
					Stray		Mar 14 2016 1:37PM	Stray (No ID)						No	May 28 2016 1:06PM	Adopted				Rat	White		Male
					Stray		Mar 14 2016 1:37PM	Stray (No ID)						No	May 28 2016 1:06PM	Adopted				Rat	White		Male
					Stray		May 2 2016 10:44AM	Stray (No ID)						Yes	May 25 2016 12:03PM	Adopted Altered		H		Ferret	Cream		Female	6	1
					Owner Surrender		Sep 28 2016 1:33PM	Owner Surrender				No Time		No	Dec 3 2016 8:23AM	Adopted		H		Hamster	Tan		Male	5	8	Pet Store - Chain
					Stray		Aug 4 2016 4:31PM	Stray (No ID)						No	Aug 20 2016 12:14PM	Adopted		H		Rat	Brown		Female	4	2
					Stray		Aug 4 2016 4:31PM	Stray (No ID)						No	Aug 20 2016 12:14PM	Adopted		H		Rat	White		Female	4	2
					Stray		Aug 4 2016 4:31PM	Stray (No ID)						No	Aug 20 2016 12:14PM	Adopted		H		Rat	Grey		Female	4	2
					Stray		Jan 10 2016 9:15AM	Stray (No ID)						No	Jan 15 2016 1:39PM	Adopted				Rat	Brown		Male
					Humane Officer Seized		Oct 15 2016 2:36PM	Protective Custody						No	Nov 3 2016 3:23PM	Adopted		H		Rat	Brown		Male	3	11
					Humane Officer Seized		Oct 15 2016 2:36PM	Protective Custody						No	Nov 3 2016 3:23PM	Adopted		H		Rat	Tan		Male	3	11
					Owner Surrender		Oct 26 2016 1:58PM	Owner Surrender				Too Many Other Animals		No	Nov 5 2016 4:59PM	Adopted		TR		Rat	Black		Female	3	8
					Owner Surrender		Oct 26 2016 1:58PM	Owner Surrender				Too Many Other Animals		No	Nov 5 2016 4:59PM	Adopted		TR		Rat	Grey		Female	3	8
					Owner Surrender		Jul 28 2016 12:15PM	Owner Surrender				Landlord Does Not Allow Pets		No	Aug 23 2016 3:42PM	Adopted Unaltered				Rat	Brown		Female	5	4	Pet Store - Chain
					Stray		Jul 29 2016 3:28PM	Stray (No ID)						No	Oct 21 2016 2:57PM	Adopted Unaltered				Rat	White		Male	3	9
					Owner Surrender		Feb 15 2016 10:46AM	Owner Surrender				Owner Had Allergies		No	Sep 1 2016 2:07PM	Adopted		H		Mouse	Dark Grey		Male			Free - online ad
					Stray		Jun 4 2016 1:53PM	Stray (No ID)						No	Jul 8 2016 3:53PM	Adopted Unaltered		TR		Rat	Cream		Female
					Owner Surrender		May 9 2016 2:22PM	Owner Surrender				Too Many Other Animals		No	Jun 9 2016 3:25PM	Adopted		H		Rat	White		Female	4	2
					Owner Surrender		May 9 2016 2:22PM	Owner Surrender				Too Many Other Animals		No	Jun 9 2016 3:25PM	Adopted		H		Rat	White		Female	4	2
					Stray		Aug 9 2016 4:43PM	Stray (No ID)						No	Oct 29 2016 7:37AM	Adopted		H		Rat	Dark Grey		Female	0	0
					Stray		Aug 9 2016 4:43PM	Stray (No ID)						No	Oct 29 2016 7:37AM	Adopted		H		Rat	Dark Grey		Female	3	10
					Stray		Aug 9 2016 4:43PM	Stray (No ID)						No	Oct 29 2016 7:37AM	Adopted		H		Rat	Albino		Female	3	10
					Stray		Aug 9 2016 4:43PM	Stray (No ID)						No	Oct 29 2016 7:37AM	Adopted		H		Rat	Albino		Female	3	10
					Owner Surrender		May 14 2016 12:57PM	Owner Surrender				No Time		No	Jun 3 2016 12:42PM	Unassisted Death - In Foster				Guinea Pig	White		Male	1	0	Free - online ad
					Owner Surrender		Oct 7 2016 12:44PM	Owner Surrender				No Longer Wanted		No	Nov 6 2016 2:56PM	Adopted		H		Hamster	Tan		Male	3	9	Friend/relative - from planned litter
					Returns		Aug 6 2016 2:04PM	Return				Too Many Other Animals		No	Oct 1 2016 12:23PM	Adopted				Rat	White		Female	4	6
					Returns		Aug 6 2016 2:05PM	Return				Too Many Other Animals		No	Oct 1 2016 12:23PM	Adopted				Rat	Brown		Female	4	6
					Stray		Mar 18 2016 10:11AM	Stray (No ID)						No	Apr 2 2016 12:42PM	Adopted Unaltered				Hamster	Brown		Female	5	2
					Owner Surrender		Oct 27 2016 12:56PM	Owner Surrender				Unable To Find Home		Unknown	Dec 5 2016 12:26PM	Adopted		TM		Rat	White		Female	4	1	Pet Store - Chain
					Shelter Offspring		May 5 2016 3:47PM	Owner Surrender				Too Many Other Animals		No	Sep 7 2016 11:42AM	Adopted				Guinea Pig	White		Male	3	11
					Owner Surrender		Jun 7 2016 3:10PM	Owner Surrender				Owner Had Allergies		No	Jul 7 2016 11:54AM	Adopted				Rat	White		Female	4	5	Friend/relative - gift (adult animal)
					Owner Surrender		Jun 7 2016 3:10PM	Owner Surrender				Owner Had Allergies		No	Jul 7 2016 11:54AM	Adopted				Rat	White		Female	4	5	Friend/relative - gift (adult animal)
					Stray		Apr 28 2016 4:51PM	Stray (No ID)						No	May 9 2016 10:03AM	Adopted				Rat	Albino		Male	5	1
					Owner Surrender		Mar 4 2016 2:46PM	Owner Surrender				Problems With Other Pets		No	Oct 19 2016 4:33PM	Adopted				Rat	Brown		Male	4	10	Pet Store - Chain
					Owner Surrender		Mar 4 2016 2:46PM	Owner Surrender				Problems With Other Pets		No	Oct 19 2016 4:33PM	Adopted				Rat	Brown		Male	4	10
					Owner Surrender		Mar 22 2016 1:31PM	Owner Surrender				No Longer Wanted		No	Apr 5 2016 11:57AM	Adopted Unaltered				Guinea Pig	Cream		Female	5	2
					Owner Surrender		May 9 2016 2:22PM	Owner Surrender				Too Many Other Animals		No	Jun 7 2016 4:33PM	Adopted		H		Rat	White		Female	4	2
					Owner Surrender		May 9 2016 2:22PM	Owner Surrender				Too Many Other Animals		No	Jun 7 2016 4:33PM	Adopted		H		Rat	White		Female	4	2
					Owner Surrender		Mar 13 2016 3:04PM	Owner Surrender				Found Abandoned		Unknown	Mar 24 2016 3:30PM	Adopted				Guinea Pig	Brown		Female	4	5
					Humane Officer Seized		Feb 25 2016 6:11PM	Cruelty Complaint						No	May 5 2016 3:03PM	Adopted				Rat	White		Male	4	4
					Owner Surrender		Aug 15 2016 3:02PM	Owner Surrender				Too Many Other Animals		No	Nov 28 2016 11:55AM	Adopted		H		Guinea Pig	Beige		Female	4	3
					Foster Offspring		Jun 23 2016 5:00PM							No	Aug 5 2016 12:54PM	Adopted				Rat	Black		Male	4	0
					Foster Offspring		Jun 23 2016 5:00PM							No	Aug 5 2016 12:54PM	Adopted				Rat	White		Male	4	0
					Owner Surrender		May 6 2016 9:36AM	Owner Surrender				Behaviour - Pet Is Not Good With Children		No	May 14 2016 2:20PM	Adopted Unaltered				Hamster	Black		Female	5	1	Pet Store - Independent
					Owner Surrender		Oct 26 2016 1:58PM	Owner Surrender				Too Many Other Animals		No	Nov 12 2016 5:08PM	Adopted		TR		Rat	Grey		Male	3	8
					Owner Surrender		Oct 26 2016 1:58PM	Owner Surrender				Too Many Other Animals		No	Nov 12 2016 5:08PM	Adopted		TR		Rat	Black		Male	3	8
					Owner Surrender		Oct 26 2016 1:58PM	Owner Surrender				Too Many Other Animals		No	Nov 12 2016 5:08PM	Adopted		TR		Rat	Grey		Male	3	8
					Owner Surrender		May 5 2016 3:37PM	Owner Surrender				Unwanted Litter		No	May 31 2016 1:57PM	Adopted Unaltered				Rat	White		Female	4	3	Offspring of my own pet - unplanned litter
					Stray		Jul 29 2016 3:28PM	Stray (No ID)						No	Aug 25 2016 12:07PM	Unassisted Death - In Foster				Rat	White		Male	0	0
					Owner Surrender		Apr 21 2017 1:59PM	Owner Surrender				No Longer Wanted		No	Feb 17 2019 12:44PM	Deceased		TM		Rat	Albino		Male	2	3
					Owner Surrender		Dec 10 2016 11:30AM	Owner Surrender				Moving House		No	Mar 25 2017 2:24PM	Deceased		H		Gerbil	Black		Female			Friend/relative - rescued/aband oned
					Ambulance - Owner Surrender		Dec 31 2016 9:43PM	Owner Surrender						No	Feb 11 2017 1:14PM	Adopted		TR		Gerbil	Grey		Male	3	5
					Ambulance - Owner Surrender		Dec 31 2016 9:43PM	Owner Surrender						No	Feb 11 2017 1:14PM	Adopted		TR		Gerbil	Grey		Male	3	5
					Ambulance - Owner Surrender		Dec 31 2016 9:43PM	Owner Surrender						No	Feb 11 2017 1:14PM	Adopted		TR		Gerbil	Grey		Male	3	5
					Owner Surrender		Jan 3 2017 3:42PM	Owner Surrender				Too Many Other Animals		No	Nov 22 2017 3:43PM	Adopted Unaltered		H		Mouse	Brown		Male	3	5
					Owner Surrender		Apr 12 2017 3:17PM	Owner Surrender				Death Of Owner		No	Sep 28 2017 2:51PM	Adopted		TR		Guinea Pig	Orange		Female	5	1
					Owner Surrender		Apr 12 2017 3:17PM	Owner Surrender				Death Of Owner		No	Sep 28 2017 2:51PM	Adopted		TR		Guinea Pig	Tri Color		Female	3	4
					Owner Surrender		Apr 12 2017 3:17PM	Owner Surrender				Death Of Owner		No	Sep 28 2017 2:51PM	Adopted		TR		Guinea Pig	Grey		Female	3	10
					Owner Surrender		Jul 16 2017 4:37PM	Owner Surrender				Cant Afford		No	Jul 17 2017 4:44PM	Euthanized		UU		Guinea Pig	Tri Color		Unknown			Free - newspaper ad
					Owner Surrender		May 8 2017 1:34PM	Owner Surrender				Owner Had Allergies		No	May 13 2017 10:33AM	Adopted		H		Guinea Pig	Black		Male	5	0	Free - online ad
					Owner Surrender		Apr 9 2017 12:31PM	Owner Surrender				Moving House		No	Apr 15 2017 11:14AM	Adopted		TR		Rat	Grey		Female	3	7
					Owner Surrender		Apr 9 2017 12:31PM	Owner Surrender				Moving House		No	Apr 15 2017 11:09AM	Adopted		TR		Rat	Beige		Female	3	7
					Owner Surrender		Nov 9 2016 12:30PM	Owner Surrender				Owner Had Allergies		Unknown	Nov 17 2016 4:21PM	Adopted		TR		Rat	White		Male	6	0	Friend/relative - rescued/aband oned
					Owner Surrender		Nov 9 2016 12:30PM	Owner Surrender				Owner Had Allergies		Unknown	Nov 17 2016 4:21PM	Adopted		TR		Rat	Black		Male	6	0	Friend/relative - rescued/aband oned
					Owner Surrender		Apr 21 2017 1:59PM	Owner Surrender				No Longer Wanted		No	May 4 2017 11:26AM	Transfer Out		H		Rat	Albino		Female			Friend/relative - from unplanned litter
					Owner Surrender		Apr 21 2017 1:59PM	Owner Surrender				No Longer Wanted		No	May 4 2017 11:26AM	Transfer Out		H		Rat	Albino		Female
					Owner Surrender		Apr 21 2017 1:59PM	Owner Surrender				No Longer Wanted		No	May 4 2017 11:27AM	Transfer Out		H		Rat	Albino		Female
					Owner Surrender		Apr 21 2017 1:59PM	Owner Surrender				No Longer Wanted		No	May 4 2017 11:27AM	Transfer Out		H		Rat	Albino		Female
					Owner Surrender		Dec 8 2016 1:50PM	Stray (No ID)				Abandoned By Tenant During Move		Unknown	Dec 8 2016 2:48PM	Euthanized by Offsite Vet		UU		Rat	Grey		Female	3	0	Found abandoned
					Owner Surrender		Feb 12 2017 5:19PM	Owner Surrender				Cant Afford		No	Mar 26 2017 2:24PM	Adopted		H		Rat	Albino		Male	3	6
					Owner Surrender		Feb 12 2017 5:19PM	Owner Surrender				Cant Afford		No	Mar 26 2017 2:24PM	Adopted		H		Rat	Albino		Male	3	6
					Returns		Jul 28 2017 8:57AM	Return						No	Jan 25 2018 4:18PM	Adopted		H		Gerbil	Grey		Male	3	8
					Owner Surrender		Dec 19 2016 8:11AM	Owner Surrender				Too Many Other Animals		No	Dec 20 2016 3:45PM	Adopted Unaltered		H		Rat	White		Male	3	6
					Owner Surrender		Dec 19 2016 8:11AM	Owner Surrender				Too Many Other Animals		No	Dec 20 2016 3:45PM	Adopted Unaltered		H		Rat	White		Male	3	6
					Owner Surrender		Feb 12 2017 5:19PM	Owner Surrender				Cant Afford		No	May 13 2017 1:26PM	Adopted		H		Rat	Albino		Male	3	4
					Owner Surrender		Feb 12 2017 5:19PM	Owner Surrender				Cant Afford		No	May 13 2017 1:27PM	Adopted		H		Rat	Albino		Male	3	5
					Stray		Dec 22 2016 2:19PM	Stray (No ID)						Unknown	Dec 24 2016 12:24PM	Escaped		H		Rat	Black		Unknown
					Owner Surrender		Jan 21 2017 11:01AM	Owner Surrender				No Time		No	Feb 23 2017 12:55PM	Adopted		TM		Guinea Pig	Orange		Male	8	10	Friend/relative - from unplanned litter
					Owner Surrender		Jan 21 2017 11:01AM	Owner Surrender				No Time		No	Feb 23 2017 12:55PM	Adopted		TM		Guinea Pig	Tri Color		Male	8	10	Friend/relative - from unplanned litter
					Shelter Offspring		Jun 5 2017 10:06AM	Owner Surrender						No	Jul 26 2017 12:33PM	Adopted		H		Rat	White		Female	3	0	Animal control facility / municipal pound
					Owner Surrender		Jan 31 2017 2:22PM	Owner Surrender				Other		No	Feb 24 2017 2:38PM	Adopted		TR		Hamster	Brown		Unknown	4	0	Animal control facility / municipal pound
					Owner Surrender		Nov 26 2016 12:30PM	Owner Surrender				No Time		No	Dec 5 2016 4:42PM	Adopted		TM		Rat	Tan		Female	5	0	Pet Store - Independent
					Owner Surrender		Nov 26 2016 12:30PM	Owner Surrender				No Time		No	Dec 5 2016 4:42PM	Adopted		H		Rat	White		Female	5	0	Pet Store - Independent
					Owner Surrender		Apr 21 2017 1:48PM	Owner Surrender				Cant Afford		No	Apr 21 2017 5:14PM	Adopted		H		Rat	Grey		Male	3	3	Friend/relative - from unplanned litter
					Owner Surrender		Apr 21 2017 1:48PM	Owner Surrender				Cant Afford		No	Apr 21 2017 5:14PM	Adopted		H		Rat	Cream		Male	3	3	Friend/relative - from unplanned litter
					Owner Surrender		Feb 20 2017 1:33PM	Owner Surrender				Too Much Responsibility		Unknown	May 20 2017 2:12PM	Adopted		H		Gerbil	Grey		Female			Animal control facility / municipal pound
					Ambulance - Owner Surrender		Dec 31 2016 9:30PM	Owner Surrender						No	Jan 7 2017 12:08PM	Adopted Unaltered		H		Gerbil	Grey		Female
					Ambulance - Owner Surrender		Dec 31 2016 9:30PM	Owner Surrender						No	Jan 7 2017 12:08PM	Adopted Unaltered		H		Gerbil	Grey		Female
					Owner Surrender		Jan 7 2017 11:53AM	Owner Surrender				Unwanted Litter		No	Jan 7 2017 1:22PM	Adopted Unaltered		H		Rat	White		Male	3	6	Free - online ad
					Owner Surrender		Nov 5 2016 10:22AM	Owner Surrender				Cant Afford		No	Nov 11 2016 5:29PM	Adopted		H		Hamster	Cream		Female			Offspring of my own pet - unplanned litter
					Owner Surrender		Dec 6 2016 2:43PM	Owner Surrender				Unable To Find Home		No	Jan 12 2017 2:19PM	Adopted		TR		Rat	Dark Grey		Male	3	10	Free - newspaper ad
					Owner Surrender		Dec 6 2016 2:43PM	Owner Surrender				Unable To Find Home		No	Jan 12 2017 2:19PM	Adopted		TR		Rat	Dark Grey		Male	3	10
					Owner Surrender		Dec 6 2016 2:43PM	Owner Surrender				Unable To Find Home		No	Jan 12 2017 2:19PM	Adopted		TR		Rat	White		Male	3	10
					Owner Surrender		Dec 6 2016 2:43PM	Owner Surrender				Unable To Find Home		No	Jan 12 2017 2:19PM	Adopted		TR		Rat	Dark Grey		Male	3	10
					Owner Surrender		Dec 6 2016 2:43PM	Owner Surrender				Unable To Find Home		No	Jan 12 2017 2:19PM	Adopted		TR		Rat	Dark Grey		Male	3	10
					Owner Surrender		Dec 6 2016 2:43PM	Owner Surrender				Unable To Find Home		No	Jan 12 2017 2:19PM	Adopted		TR		Rat	Dark Grey		Male	3	10
					Owner Surrender		Dec 24 2016 2:25PM	Owner Surrender				Too Many Other Animals		No	Jan 15 2017 1:45PM	Adopted		H		Rat	White		Female	4	5	Animal control facility / municipal pound
					Owner Surrender		Dec 24 2016 2:25PM	Owner Surrender				Too Many Other Animals		No	Jan 15 2017 1:45PM	Adopted		H		Rat	White		Female	4	5
					Stray		Feb 28 2017 1:13PM	Stray (No ID)						No	Mar 8 2017 2:31PM	Adopted		TM		Rat	White		Male	3	5
					Stray		Feb 28 2017 1:13PM	Stray (No ID)						No	Mar 8 2017 2:31PM	Adopted		TM		Rat	White		Male	3	5
					Stray		Feb 28 2017 1:13PM	Stray (No ID)						No	Mar 8 2017 2:31PM	Adopted		TM		Rat	White		Male	3	5
					Owner Surrender		Jan 30 2017 2:16PM	Owner Surrender				Other		No	Feb 12 2017 3:48PM	Adopted		H		Rat	White		Male	4	4	Animal control facility / municipal pound
					Owner Surrender		Jan 30 2017 2:16PM	Owner Surrender				Other		No	Feb 12 2017 3:48PM	Adopted		H		Rat	White		Male	4	4
					Owner Surrender		Nov 20 2016 2:30PM	Owner Surrender				Landlord Does Not Allow Pets		No	Nov 23 2016 10:32AM	Adopted		H		Hamster	White		Female	4	6	Pet Store - Chain
					Owner Surrender		Nov 19 2016 12:23PM	Owner Surrender				No Time		No	Jan 10 2017 2:23PM	Adopted		H		Guinea Pig	Tri Color		Female	5	1	Friend/relative - from planned litter
					Owner Surrender		Nov 19 2016 12:23PM	Owner Surrender				No Time		No	Jan 10 2017 2:23PM	Adopted		H		Guinea Pig	Tri Color		Female	4	8	Friend/relative - from planned litter
							Nov 19 2016 12:23PM	Owner Surrender							Jan 10 2017 2:23PM											Friend/relative - from planned litter
					Owner Surrender		Apr 21 2017 1:59PM	Owner Surrender				No Longer Wanted		No	May 13 2017 1:37PM	Adopted		H		Rat	Albino		Female	3	4
					Owner Surrender		Apr 21 2017 1:59PM	Owner Surrender				No Longer Wanted		No	May 13 2017 1:37PM	Adopted		H		Rat	Albino		Female	3	4
					Owner Surrender		Apr 19 2017 12:24PM	Owner Surrender				Too Many Other Animals		No	May 18 2017 2:21PM	Adopted		H		Guinea Pig	Tan		Female	5	1	Breeder - online ad
					Stray		Jun 27 2017 1:47PM	Stray (No ID)						No	Aug 16 2017 1:32PM	Euthanized by Offsite Vet		TM		Rat	Grey		Male	0	5
					Owner Surrender		Jan 3 2017 3:42PM	Owner Surrender				Too Many Other Animals		No	Dec 12 2017 11:48AM	Adopted Unaltered		H		Mouse	Beige		Male	3	5
					Owner Surrender		Jan 3 2017 3:42PM	Owner Surrender				Too Many Other Animals		No	Dec 12 2017 11:48AM	Adopted Unaltered		H		Mouse	Black		Male	3	6
					Owner Surrender		Dec 20 2016 12:37PM	Owner Surrender				Owner Had Allergies		No	Feb 20 2017 12:06PM	Euthanized by Offsite Vet		UU		Guinea Pig	Brown		Female	3	2	Free - online ad
					Owner Surrender		Mar 18 2016 4:18PM	Owner Surrender				Unable To Find Home		No	Jul 27 2016 2:18PM	Adopted		H		Rat	White		Male	4	6	Offspring of my own pet - unplanned litter
					Owner Surrender		Mar 18 2016 4:32PM	Owner Surrender				Unable To Find Home		No	Jul 27 2016 2:18PM	Adopted		H		Rat	White		Male	4	6	Offspring of my own pet - unplanned litter
					Stray		Dec 30 2016 1:29PM	Stray (No ID)						No	Mar 21 2017 8:38AM	Euthanized by Offsite Vet		UU		Mouse	Tan		Male	1	2
					Stray		Dec 30 2016 1:41PM	Stray (No ID)						No	Mar 21 2017 8:38AM	Euthanized by Offsite Vet		UU		Mouse	Tan		Male	1	2
					Shelter Offspring		Jun 10 2017 3:39PM	Owner Surrender						No	Jun 10 2017 3:48PM	Euthanized		UU		Rat	Albino		Unknown	0	0	Offspring of my own pet - unplanned litter
					Shelter Offspring		Jun 10 2017 3:39PM	Owner Surrender						No	Jun 10 2017 3:50PM	Euthanized		UU		Rat	Albino		Unknown	0	0
					Shelter Offspring		Jun 10 2017 3:39PM	Owner Surrender						No	Jun 10 2017 3:51PM	Euthanized		UU		Rat	Albino		Unknown	0	0
					Shelter Offspring		Jun 10 2017 3:39PM	Owner Surrender						No	Jun 10 2017 3:51PM	Euthanized		UU		Rat	Albino		Unknown	0	0
					Shelter Offspring		Jun 10 2017 3:39PM	Owner Surrender						No	Jun 10 2017 3:52PM	Euthanized		UU		Rat	Albino		Unknown	0	0
					Shelter Offspring		Jun 10 2017 3:39PM	Owner Surrender						No	Jun 10 2017 3:52PM	Euthanized		UU		Rat	Albino		Unknown	0	0
					Shelter Offspring		Jun 10 2017 3:39PM	Owner Surrender						No	Jun 10 2017 3:53PM	Euthanized		UU		Rat	Albino		Unknown	0	0
					Stray		Mar 5 2017 4:00PM	Stray (No ID)						No	Mar 22 2017 1:48PM	Adopted		TM		Hamster	Brown		Unknown	4	2
					Owner Surrender		Apr 9 2017 1:39PM	Owner Surrender				No Longer Wanted		No	Jul 28 2017 3:11PM	Adopted Unaltered		H		Rat	Tan		Male	4	1
					Owner Surrender		Apr 9 2017 1:39PM	Owner Surrender				No Longer Wanted		No	Jul 28 2017 3:11PM	Adopted Unaltered		H		Rat	Brown		Male	4	1
					Humane Officer Surrendered		Apr 6 2017 8:45AM	Cruelty Complaint						No	May 17 2017 4:38PM	Adopted		TR		Guinea Pig	Black		Female	5	2
					Owner Surrender		Apr 24 2017 4:26PM	Owner Surrender				Too Many Other Animals		No	Aug 18 2017 4:28PM	Adopted		TR		Rat	Albino		Male	3	6	Friend/relative - from planned litter
					Owner Surrender		Apr 21 2017 1:59PM	Owner Surrender				No Longer Wanted		No	Jun 8 2017 11:25AM	Adopted		H		Rat	Albino		Female	3	4
					Owner Surrender		Apr 21 2017 1:59PM	Owner Surrender				No Longer Wanted		No	Jun 8 2017 11:25AM	Adopted		H		Rat	Albino		Female
					Owner Surrender		Apr 21 2017 1:59PM	Owner Surrender				No Longer Wanted		No	Jun 8 2017 11:25AM	Adopted		H		Rat	Albino		Female
					Owner Surrender		Jan 7 2016 1:03PM	Owner Surrender				Too Many Other Animals		No	Apr 18 2016 5:51PM	Adopted				Guinea Pig	Black		Male	4	4
					Owner Surrender		Apr 21 2017 1:59PM	Owner Surrender				No Longer Wanted		No	Apr 24 2017 5:04PM	Euthanized by Offsite Vet		TR		Rat	Albino		Male
					Owner Surrender		Apr 21 2017 1:59PM	Owner Surrender				No Longer Wanted		No	Jul 3 2017 4:47PM	Euthanized by Offsite Vet		UU		Rat	Albino		Female
					Owner Surrender		Apr 21 2017 1:59PM	Owner Surrender				No Longer Wanted		No	Apr 27 2017 2:17PM	Euthanized		UU		Rat	Albino		Female
					Owner Surrender		Apr 21 2017 1:59PM	Owner Surrender				No Longer Wanted		No	Sep 1 2017 3:24PM	Euthanized by Offsite Vet		UU		Rat	Albino		Male	0	9
					Shelter Offspring		May 13 2017 10:50AM	Owner Surrender						No	May 14 2017 10:47AM	Euthanized		TM		Rat	Albino		Unknown	0	0	Offspring of my own pet - unplanned litter
					Shelter Offspring		May 13 2017 10:50AM	Owner Surrender						No	May 14 2017 10:49AM	Euthanized		TM		Rat	Albino		Unknown	0	0
					Shelter Offspring		May 13 2017 10:50AM	Owner Surrender						No	May 14 2017 10:50AM	Euthanized		TM		Rat	Albino		Unknown	0	0
					Shelter Offspring		May 13 2017 10:50AM	Owner Surrender						No	May 14 2017 10:50AM	Euthanized		TM		Rat	Albino		Unknown	0	0
					Shelter Offspring		May 13 2017 10:50AM	Owner Surrender						No	May 14 2017 10:51AM	Euthanized		TM		Rat	Albino		Unknown	0	0
					Shelter Offspring		May 13 2017 10:50AM	Owner Surrender						No	May 14 2017 10:51AM	Euthanized		TM		Rat	Albino		Unknown	0	0
					Shelter Offspring		May 13 2017 10:50AM	Owner Surrender						No	May 14 2017 10:53AM	Euthanized		TM		Rat	Albino		Unknown	0	0
					Shelter Offspring		May 13 2017 10:50AM	Owner Surrender						No	May 14 2017 10:53AM	Euthanized		TM		Rat	Albino		Unknown	0	0
					Shelter Offspring		May 13 2017 10:50AM	Owner Surrender						No	May 14 2017 10:54AM	Euthanized		TM		Rat	Albino		Unknown	0	0
					Shelter Offspring		May 13 2017 10:50AM	Owner Surrender						No	May 14 2017 10:54AM	Euthanized		TM		Rat	Albino		Unknown	0	0
					Shelter Offspring		May 13 2017 10:50AM	Owner Surrender						No	May 14 2017 10:55AM	Euthanized		TM		Rat	Albino		Unknown	0	0
					Shelter Offspring		May 13 2017 10:50AM	Owner Surrender						No	May 14 2017 10:55AM	Euthanized		TM		Rat	Albino		Unknown	0	0
					Shelter Offspring		May 13 2017 10:50AM	Owner Surrender						No	May 14 2017 10:56AM	Euthanized		TM		Rat	Albino		Unknown	0	0
					Owner Surrender		Jul 5 2016 11:57AM	Owner Surrender				Unwanted Litter		Yes	Jul 31 2016 4:28PM	Adopted Altered				Rat	Dark Grey		Female	4	2	Friend/relative - from unplanned litter
					Owner Surrender		Jul 5 2016 11:57AM	Owner Surrender				Unwanted Litter		No	Jul 19 2016 12:32PM	Adopted				Rat	Grey		Female	4	2
					Owner Surrender		Sep 7 2016 1:01PM	Owner Surrender				Eviction		No	Sep 15 2016 2:45PM	Adopted				Rat	White		Female	4	1
					Owner Surrender		Sep 7 2016 1:01PM	Owner Surrender				Eviction		No	Sep 15 2016 2:45PM	Adopted				Rat	White		Female	4	1
					Owner Surrender		Sep 7 2016 1:01PM	Owner Surrender				Eviction		No	Sep 15 2016 2:45PM	Adopted				Rat	Grey		Female	4	1	Pet Store - Chain
					Cruelty Case Offspring		Dec 15 2015 12:06PM	Protective Custody						No	Feb 15 2016 11:02AM	Transfer Out				Rat	White		Male	4	5
					Humane Officer Surrendered		Nov 24 2016 5:46PM	Cruelty Complaint						No	Dec 7 2016 5:47PM	Adopted		TR		Rat	Albino		Female	4	6
					Owner Surrender		Mar 2 2016 12:27PM	Owner Surrender				Owner Had Allergies		Unknown	Mar 5 2016 12:49PM	Adopted				Guinea Pig	Brown		Male	4	8	Pet Store - Chain
					Owner Surrender		Mar 2 2016 12:33PM	Owner Surrender				Owner Had Allergies		Unknown	Mar 5 2016 12:49PM	Adopted				Guinea Pig	Black		Male	4	6	Pet Store - Chain
					Owner Surrender		Mar 26 2016 2:16PM	Owner Surrender				No Time		No	Mar 29 2016 12:51PM	Adopted				Guinea Pig	White		Female	4	4
					Owner Surrender		Feb 9 2016 4:20PM	Owner Surrender				Abandoned By Tenant During Move		No	Mar 13 2016 5:15PM	Adopted		H		Rat	Dark Grey		Male	6	3	Friend/relative - rescued/aband oned
					Owner Surrender		Feb 12 2017 5:19PM	Owner Surrender				Cant Afford		No	Jun 11 2017 2:01PM	Adopted Unaltered		H		Rat	Albino		Female	3	5
					Owner Surrender		Feb 12 2017 5:19PM	Owner Surrender				Cant Afford		No	Jun 11 2017 2:01PM	Adopted Unaltered		H		Rat	Albino		Female	3	5
					Owner Surrender		Mar 19 2016 2:17PM	Owner Surrender				Unable To Find Home		No	Apr 5 2016 4:58PM	Adopted Unaltered				Rat	Dark Grey		Female			Offspring of my own pet - unplanned litter
					Owner Surrender		Mar 19 2016 11:55AM	Owner Surrender				Unable To Find Home		No	Apr 5 2016 4:57PM	Adopted Unaltered				Rat	White		Female			Offspring of my own pet - unplanned litter
					Owner Surrender		Mar 19 2016 1:01PM	Owner Surrender				Unable To Find Home		No	Apr 5 2016 4:59PM	Adopted Unaltered				Rat	White		Female			Offspring of my own pet - unplanned litter
					Owner Surrender		Mar 18 2016 4:34PM	Owner Surrender				Unable To Find Home		No	Aug 16 2016 4:39PM	Adopted		H		Rat	White		Male	4	6	Offspring of my own pet - unplanned litter
					Shelter Offspring		Jun 5 2017 10:06AM	Owner Surrender						No	Jun 27 2017 3:44PM	Adopted		H		Rat	White		Female	3	0	Animal control facility / municipal pound
					Shelter Offspring		Jun 5 2017 10:06AM	Owner Surrender						No	Jun 27 2017 3:44PM	Adopted		H		Rat	White		Female	3	0	Animal control facility / municipal pound
					Owner Surrender		Apr 13 2017 10:48AM	Owner Surrender				No Longer Wanted		No	Apr 18 2017 4:37PM	Adopted		TR		Hamster	Brown		Female	3	2
					Owner Surrender		Apr 13 2017 10:48AM	Owner Surrender				No Longer Wanted		No	Apr 18 2017 4:37PM	Adopted		TR		Hamster	Brown		Female	3	2
					Owner Surrender		Mar 18 2016 4:27PM	Owner Surrender				Unable To Find Home		No	May 8 2016 5:19PM	Adopted Unaltered				Rat	White		Female	4	3	Offspring of my own pet - unplanned litter
					Owner Surrender		Mar 19 2016 12:15PM	Owner Surrender				Unable To Find Home		No	May 8 2016 5:19PM	Adopted Unaltered		H		Rat	Albino		Female	4	3	Offspring of my own pet - unplanned litter
					Owner Surrender		Mar 18 2016 2:33PM	Owner Surrender				Unable To Find Home		No	Jun 9 2016 2:34PM	Adopted				Rat	White		Female	4	3	Offspring of my own pet - unplanned litter
					Owner Surrender		Mar 19 2016 2:07PM	Owner Surrender				Unable To Find Home		No	Jun 21 2016 4:14PM	Adopted		H		Rat	White		Male			Offspring of my own pet - unplanned litter
					Owner Surrender		Mar 19 2016 12:01PM	Owner Surrender				Unable To Find Home		No	Jun 21 2016 4:14PM	Adopted		H		Rat	White		Male			Offspring of my own pet - unplanned litter
					Owner Surrender		Mar 18 2016 4:57PM	Owner Surrender				Unable To Find Home		No	Jul 12 2016 4:15PM	Adopted				Rat	White		Female	4	3	Offspring of my own pet - unplanned litter
					Owner Surrender		Dec 21 2016 3:53PM	Owner Surrender				Cant Afford		No	Dec 26 2016 1:29PM	Adopted		H		Rat	Grey		Male	3	8
					Owner Surrender		Mar 26 2016 2:16PM	Owner Surrender				No Time		No	Aug 5 2016 4:00PM	Adopted		H		Guinea Pig	White		Male	4	9	Pet Store - Independent
					Owner Surrender		Jul 5 2016 11:57AM	Owner Surrender				Unwanted Litter		No	Aug 10 2016 1:45PM	Adopted				Rat	Brown		Male	3	11
					Owner Surrender		Jul 5 2016 11:57AM	Owner Surrender				Unwanted Litter		No	Aug 10 2016 1:45PM	Adopted				Rat	Brown		Male	3	11
					Owner Surrender		Jul 5 2016 11:57AM	Owner Surrender				Unwanted Litter		No	Aug 12 2016 1:27PM	Adopted				Rat	Brown		Male	3	11
					Owner Surrender		Jul 5 2016 11:57AM	Owner Surrender				Unwanted Litter		No	Aug 12 2016 1:27PM	Adopted				Rat	White		Male	3	11
					Owner Surrender		Jul 5 2016 11:57AM	Owner Surrender				Unwanted Litter		No	Aug 12 2016 3:30PM	Adopted				Rat	White		Male	3	11
					Owner Surrender		Jul 5 2016 11:57AM	Owner Surrender				Unwanted Litter		No	Aug 12 2016 3:30PM	Adopted				Rat	White		Male	3	11
					Owner Surrender		Feb 19 2017 12:49PM	Owner Surrender				Too Much Responsibility		No	Mar 30 2017 3:38PM	Adopted		H		Gerbil	Black		Female			Animal control facility / municipal pound
					Owner Surrender		Feb 19 2017 12:49PM	Owner Surrender				Too Much Responsibility		No	Mar 30 2017 3:38PM	Adopted		H		Gerbil	Black		Female
					Owner Surrender		Jul 5 2016 11:57AM	Owner Surrender				Unwanted Litter		No	Aug 13 2016 1:53PM	Adopted				Rat	White		Male	3	11
					Owner Surrender		Jul 5 2016 11:57AM	Owner Surrender				Unwanted Litter		No	Aug 13 2016 1:53PM	Adopted				Rat	White		Male	3	11
					Owner Surrender		Jul 5 2016 11:57AM	Owner Surrender				Unwanted Litter		No	Aug 17 2016 10:02AM	Adopted				Rat	White		Male	3	11
					Owner Surrender		Jul 5 2016 11:57AM	Owner Surrender				Unwanted Litter		No	Aug 17 2016 10:02AM	Adopted				Rat	White		Male	3	11
					Owner Surrender		Jul 31 2016 2:29PM	Owner Surrender				Moving House		No	Aug 19 2016 4:29PM	Adopted				Hamster	White		Female	4	10	Pet Store - Chain
					Owner Surrender		Feb 12 2017 5:19PM	Owner Surrender				Cant Afford		No	Mar 6 2017 12:06PM	Adopted		H		Rat	Albino		Female	3	6
					Owner Surrender		Feb 12 2017 5:19PM	Owner Surrender				Cant Afford		No	Mar 6 2017 12:06PM	Adopted		H		Rat	Albino		Female	3	6
					Owner Surrender		Jan 3 2017 3:42PM	Owner Surrender				Too Many Other Animals		No	Aug 4 2017 2:04PM	Adopted		H		Mouse	Brown		Male	3	5
					Owner Surrender		Jan 3 2017 3:42PM	Owner Surrender				Too Many Other Animals		No	Jan 20 2017 4:13PM	Adopted		H		Mouse	Brown		Female	3	5
					Owner Surrender		Sep 8 2016 4:28PM	Stray (No ID)				Abandoned By A Friend Or Relative		No	Sep 25 2016 2:21PM	Adopted				Guinea Pig	Cream		Male	5	8	Found abandoned
					Owner Surrender		Sep 8 2016 4:28PM	Stray (No ID)				Abandoned By A Friend Or Relative		No	Sep 25 2016 2:21PM	Adopted				Guinea Pig	Brown		Male	5	8	Found abandoned
					Euthanasia Request		Mar 24 2017 4:50PM	Owner Surrender						No	Jun 4 2017 2:10PM	Adopted		TM		Rat	Dark Grey		Male	5	2
					Owner Surrender		Mar 25 2017 12:38PM	Owner Surrender				Vet Costs		No	Jun 4 2017 2:10PM	Adopted		H		Rat	White		Male	4	8	Friend/relative - gift (adult animal)
					Owner Surrender		Nov 21 2016 2:13PM	Owner Surrender				No Time		No	Nov 26 2016 2:40PM	Redeemed		H		Rat	Brown		Female	4	1	Pet Store - Chain
					Owner Surrender		Nov 21 2016 2:13PM	Owner Surrender				No Time		No	Nov 26 2016 2:41PM	Redeemed		H		Rat	Black		Female	4	1	Pet Store - Chain
					Emergency Boarding		Oct 25 2016 12:10PM	Emergency Boarding						No	Nov 10 2016 3:54PM	Emergency Boarding Returned To Owner				Hamster	Brown		Female	4	7
					Stray		Nov 3 2016 3:49PM	Stray (No ID)						No	Nov 14 2016 1:11PM	Euthanized by Offsite Vet		TM		Rat	Black		Female	0	0
					Owner Surrender		Nov 10 2016 11:10AM	Owner Surrender				Too Many Other Animals		No	Nov 16 2016 4:24PM	Adopted		H		Rat	White		Female	3	7	Pet Store - Independent
					Owner Surrender		Nov 10 2016 11:10AM	Owner Surrender				Too Many Other Animals		No	Nov 18 2016 1:08PM	Adopted		H		Rat	White		Female	3	7	Pet Store - Independent
					Owner Surrender		Nov 10 2016 11:10AM	Owner Surrender				Too Many Other Animals		No	Nov 16 2016 4:24PM	Adopted		H		Rat	White		Female	3	7	Pet Store - Independent
					Returns		Nov 23 2016 3:32PM	Return						No	Feb 23 2017 4:39PM	Euthanized by Offsite Vet		UU		Rat	White		Male	1	6
					Owner Surrender		Nov 20 2016 11:54AM	Owner Surrender				Unwanted Litter		No	Nov 20 2016 12:20PM	Adopted		H		Rat	Black		Male	3	7	Pet Store - Chain
					Owner Surrender		Nov 20 2016 11:54AM	Owner Surrender				Unwanted Litter		No	Nov 20 2016 12:20PM	Adopted		H		Rat	Black		Male	3	7	Pet Store - Chain
					Stray		Nov 3 2016 3:09PM	Stray (No ID)						No	Nov 23 2016 4:30PM	Adopted		TM		Rat	Black		Male	3	9
					Owner Surrender		Nov 24 2016 3:05PM	Owner Surrender				No Time		No	Nov 25 2016 9:55AM	Euthanized by Offsite Vet		UU		Guinea Pig	Tan		Female	7	0	Animal shelter - other BC SPCA shelter
					Humane Officer Surrendered		Nov 24 2016 5:24PM	Cruelty Complaint						Unknown	Nov 24 2016 5:36PM	Euthanized		UU		Rat	Albino		Unknown	1	0
					Humane Officer Surrendered		Nov 24 2016 5:24PM	Cruelty Complaint						Unknown	Nov 24 2016 5:35PM	Euthanized		UU		Rat	Albino		Unknown	1	0
					Humane Officer Surrendered		Nov 24 2016 5:27PM	Cruelty Complaint						No	Nov 24 2016 5:34PM	Euthanized		UU		Rat	Albino		Male
					Humane Officer Surrendered		Nov 24 2016 5:27PM	Cruelty Complaint						No	Nov 24 2016 5:33PM	Euthanized		UU		Rat	Albino		Male
					Humane Officer Surrendered		Nov 24 2016 5:27PM	Cruelty Complaint						No	Nov 24 2016 5:32PM	Euthanized		UU		Rat	Albino		Male
					Humane Officer Surrendered		Nov 24 2016 5:27PM	Cruelty Complaint						No	Nov 24 2016 5:30PM	Euthanized		UU		Rat	Albino		Male
					Humane Officer Surrendered		Nov 24 2016 5:27PM	Cruelty Complaint						No	Jan 7 2017 7:41AM	Euthanized		TM		Rat	Albino		Male	1	1
					Humane Officer Surrendered		Nov 24 2016 5:27PM	Cruelty Complaint						No	Jan 21 2017 10:09AM	Euthanized		UU		Rat	Albino		Male	1	1
					Humane Officer Surrendered		Nov 24 2016 5:27PM	Cruelty Complaint						No	Jan 21 2017 10:10AM	Euthanized		UU		Rat	Albino		Male	1	1
					Humane Officer Surrendered		Nov 24 2016 5:46PM	Cruelty Complaint						No	Nov 26 2016 11:08AM	Euthanized		UU		Rat	Albino		Female	1	0
					Owner Surrender		Nov 20 2016 11:54AM	Owner Surrender				Unwanted Litter		No	Nov 28 2016 3:35PM	Adopted Unaltered		H		Rat	Black		Male	3	7	Pet Store - Chain
					Emergency Boarding		Nov 30 2016 3:19PM	Emergency Boarding						No	Dec 7 2016 11:16AM	Redeemed		H		Rat	Tan		Female	4	6
					Shelter Offspring		Oct 22 2016 4:40PM	Stray (No ID)						No	Dec 5 2016 12:55PM	Adopted		H		Guinea Pig	White		Male	3	8
					Shelter Offspring		Oct 22 2016 4:40PM	Stray (No ID)						No	Dec 5 2016 12:55PM	Adopted		H		Guinea Pig	Black		Male	3	8
					Owner Surrender		Nov 25 2016 2:03PM	Owner Surrender				No Longer Wanted		No	Dec 2 2016 1:44PM	Adopted		H		Guinea Pig	White		Male	8	6	Pet Store - Chain
					Stray		Nov 16 2016 12:15PM	Stray (No ID)						No	Dec 4 2016 11:02AM	Adopted Unaltered		TM		Guinea Pig	Black		Male
					Owner Surrender		Nov 16 2016 1:23PM	Owner Surrender				Other		Unknown	Dec 4 2016 1:43PM	Adopted		H		Guinea Pig	White		Male	4	6	Pet Store - Chain
					Owner Surrender		Nov 6 2016 3:55PM	Owner Surrender				Other		No	Nov 8 2016 10:35AM	Adopted		TM		Hamster	Grey		Female	3	9	Animal shelter - out of province
					Owner Surrender		Feb 19 2017 12:49PM	Owner Surrender				Too Much Responsibility		Unknown	May 20 2017 4:34PM	Adopted		H		Gerbil	Black		Male
					Owner Surrender		Jan 3 2017 3:42PM	Owner Surrender				Too Many Other Animals		No	Apr 27 2017 3:43PM	Unassisted Death - In Foster		UU		Mouse	Grey		Male	0	4
					Owner Surrender		Apr 13 2017 10:48AM	Owner Surrender				No Longer Wanted		No	Apr 18 2017 10:38AM	Adopted		H		Hamster	Brown		Female	3	2
					Owner Surrender		Apr 9 2017 1:39PM	Owner Surrender				No Longer Wanted		No	Nov 12 2017 1:32PM	Adopted		TM		Rat	White		Male	4	1
					Owner Surrender		Apr 9 2017 1:39PM	Owner Surrender				No Longer Wanted		No	Nov 12 2017 1:32PM	Adopted		TM		Rat	White		Male	4	1
					Stray		Dec 1 2016 11:46AM	Stray (No ID)						No	Dec 14 2016 1:11PM	Adopted		H		Hamster	Cream		Male
					Owner Surrender		Dec 15 2016 11:27AM	Owner Surrender				Owner Had Allergies		No	Jan 25 2017 1:35PM	Euthanized by Offsite Vet		UU		Guinea Pig	Brown		Male	3	1	Free - online ad
					Shelter Offspring		Oct 22 2016 4:40PM	Stray (No ID)						No	Dec 15 2016 12:42PM	Adopted		H		Guinea Pig	White		Male	3	8
					Owner Surrender		Dec 16 2016 11:05AM	Owner Surrender				Owner Had Allergies		No	Dec 23 2016 12:28PM	Euthanized by Offsite Vet		UU		Guinea Pig	Tri Color		Male	3	0	Free - online ad
					Owner Surrender		Dec 6 2016 1:21PM	Owner Surrender				Too Many Other Animals		No	Dec 16 2016 3:45PM	Adopted		H		Rat	Brown		Male	3	9	Pet Store - Independent
					Owner Surrender		Dec 6 2016 1:21PM	Owner Surrender				Too Many Other Animals		No	Dec 16 2016 3:45PM	Adopted		H		Rat	Brown		Male	3	10
					Owner Surrender		Dec 11 2016 2:03PM	Owner Surrender				Landlord Does Not Allow Pets		No	Dec 18 2016 5:30PM	Adopted		H		Rat	White		Male	3	7	Pet Store - Independent
					Owner Surrender		Dec 11 2016 2:03PM	Owner Surrender				Landlord Does Not Allow Pets		No	Dec 18 2016 5:30PM	Adopted		H		Rat	Brown		Male	3	11
					Owner Surrender		Dec 11 2016 2:03PM	Owner Surrender				Landlord Does Not Allow Pets		No	Dec 18 2016 5:30PM	Adopted		H		Rat	White		Male	3	11
					Owner Surrender		Mar 18 2016 4:45PM	Owner Surrender				Unable To Find Home		No	Apr 22 2016 12:18PM	Adopted				Rat	White		Female	4	3	Offspring of my own pet - unplanned litter
					Owner Surrender		Mar 18 2016 4:45PM	Owner Surrender				Unable To Find Home		No	Aug 30 2016 12:43PM	Adopted Unaltered		H		Rat	Albino		Male	4	6	Offspring of my own pet - unplanned litter
					Owner Surrender		Mar 18 2016 4:56PM	Owner Surrender				Unable To Find Home		No	Apr 22 2016 12:18PM	Adopted				Rat	White		Female	4	3	Offspring of my own pet - unplanned litter
					Owner Surrender		Dec 19 2016 11:42AM	Owner Surrender				Moving House		No	Dec 21 2016 4:23PM	Adopted		H		Guinea Pig	Tri Color		Female	4	10	Pet Store - Chain
					Owner Surrender		Dec 19 2016 11:42AM	Owner Surrender				Moving House		No	Dec 21 2016 4:23PM	Adopted		H		Guinea Pig	Black		Female	4	6	Pet Store - Chain
					Owner Surrender		Oct 14 2016 2:05PM	Owner Surrender				No Time		No	Dec 22 2016 2:46PM	Adopted Unaltered		H		Guinea Pig	Brown		Male	4	7	Pet Store - Independent
					Owner Surrender		Dec 16 2016 11:05AM	Owner Surrender				Owner Had Allergies		No	Dec 23 2016 12:05PM	Adopted		TM		Guinea Pig	Orange		Male	6	5	Free - online ad
					Owner Surrender		Dec 8 2016 3:27PM	Owner Surrender				Unwanted Litter		Yes	Dec 23 2016 3:15PM	Adopted Unaltered		H		Guinea Pig	Grey		Male	5	5	Pet Store - Chain
					Owner Surrender		Dec 30 2016 10:53AM	Owner Surrender				Moving House		No	Jan 10 2017 8:36AM	Unassisted Death		UU		Guinea Pig	Black		Male	3	6	Friend/relative - rescued/aband oned
					Owner Surrender		Dec 4 2016 1:07PM	Owner Surrender				Moving House		No	Dec 30 2016 2:07PM	Adopted Unaltered		H		Guinea Pig	Black		Male	4	1	Animal rescue - other in BC
					Owner Surrender		Dec 4 2016 1:07PM	Owner Surrender				Moving House		No	Dec 30 2016 2:07PM	Adopted Unaltered		H		Guinea Pig	Brown		Male	4	1	Animal rescue - other in BC
					Owner Surrender		Dec 8 2016 3:27PM	Owner Surrender				Unwanted Litter		No	Jan 8 2017 3:29PM	Adopted Unaltered		TM		Guinea Pig	White		Female	4	11
					Owner Surrender		Dec 8 2016 3:27PM	Owner Surrender				Unwanted Litter		No	Jan 8 2017 3:29PM	Adopted Unaltered		TM		Guinea Pig	White		Female	4	0
					Owner Surrender		Dec 24 2016 2:25PM	Owner Surrender				Too Many Other Animals		No	Jan 5 2017 12:20PM	Adopted		H		Rat	White		Male	3	6
					Owner Surrender		Dec 24 2016 2:25PM	Owner Surrender				Too Many Other Animals		No	Jan 5 2017 12:20PM	Adopted		H		Rat	White		Male	3	6
					Owner Surrender		Dec 24 2016 2:25PM	Owner Surrender				Too Many Other Animals		No	Jan 5 2017 3:05PM	Adopted		H		Rat	White		Female	3	6
					Owner Surrender		Dec 24 2016 2:25PM	Owner Surrender				Too Many Other Animals		No	Jan 7 2017 1:17PM	Adopted		H		Rat	White		Female	3	6
					Owner Surrender		Dec 24 2016 2:25PM	Owner Surrender				Too Many Other Animals		No	Jan 7 2017 1:17PM	Adopted		H		Rat	White		Female	3	6
					ACO Impound		Dec 28 2016 10:05PM	Stray (No ID)						Unknown	Jan 8 2017 10:54AM	Redeemed		TM		Rat	Cream		Unknown	6	5
					Humane Officer Surrendered		Nov 24 2016 5:46PM	Cruelty Complaint						No	Jan 8 2017 12:17PM	Adopted		TR		Rat	Albino		Female	4	6
					Humane Officer Surrendered		Nov 24 2016 5:46PM	Cruelty Complaint						No	Jan 8 2017 12:17PM	Adopted		TR		Rat	Albino		Female	4	6
					Owner Surrender		Dec 8 2016 3:57PM	Owner Surrender				Owner Had Allergies		No	Jan 8 2017 1:02PM	Adopted		H		Guinea Pig	Tri Color		Male	5	5	Pet Store - Chain
					Owner Surrender		Dec 24 2016 2:25PM	Owner Surrender				Too Many Other Animals		No	Jan 8 2017 1:59PM	Adopted		H		Rat	White		Female	3	6
					Owner Surrender		Dec 24 2016 2:25PM	Owner Surrender				Too Many Other Animals		No	Jan 8 2017 1:59PM	Adopted		H		Rat	White		Female	3	6
					Owner Surrender		Dec 24 2016 2:25PM	Owner Surrender				Too Many Other Animals		No	Jan 8 2017 3:24PM	Adopted		H		Rat	White		Female	3	6
					Owner Surrender		Dec 24 2016 2:25PM	Owner Surrender				Too Many Other Animals		No	Jan 8 2017 3:24PM	Adopted		H		Rat	White		Female	3	6
					Owner Surrender		Jan 6 2017 4:32PM	Owner Surrender				No Time		No	Jan 8 2017 5:04PM	Adopted		TR		Rat	Brown		Female	4	4	Free - online ad
					Owner Surrender		Jan 6 2017 4:32PM	Owner Surrender				No Time		No	Jan 8 2017 5:04PM	Adopted		TR		Rat	White		Female	4	4	Free - online ad
					Owner Surrender		Nov 19 2016 12:23PM	Owner Surrender				No Time		No	Jan 11 2017 3:01PM	Adopted		H		Guinea Pig	Tri Color		Male	5	1	Friend/relative - from planned litter
					Owner Surrender		Dec 1 2016 12:06PM	Owner Surrender				Found Abandoned		No	Jan 13 2017 12:22PM	Adopted Unaltered		H		Rat	Black		Female	4	6	Stray
					Owner Surrender		Jan 8 2017 11:04AM	Owner Surrender				Owner Had Allergies		No	Jan 15 2017 12:44PM	Adopted		H		Guinea Pig	Brown		Female	3	11	Pet Store - Chain
					Owner Surrender		Jan 8 2017 11:04AM	Owner Surrender				Owner Had Allergies		No	Jan 15 2017 12:44PM	Adopted		H		Guinea Pig	Tan		Female	3	11	Pet Store - Chain
					Stray		Dec 5 2016 12:11PM	Owner Surrender						No	Jan 13 2017 3:41PM	Adopted		TR		Guinea Pig	Orange		Male	5	5
					Owner Surrender		Dec 21 2016 3:53PM	Owner Surrender				Cant Afford		No	Jan 14 2017 1:17PM	Adopted		H		Rat	Black		Male	4	5	Pet Store - Chain
					Owner Surrender		Dec 21 2016 3:53PM	Owner Surrender				Cant Afford		No	Jan 14 2017 1:17PM	Adopted		H		Rat	Grey		Male	4	5	Pet Store - Chain
					Owner Surrender		Jan 3 2017 3:42PM	Owner Surrender				Too Many Other Animals		No	Jan 17 2017 4:10PM	Adopted		H		Mouse	Black		Female	3	6
					Owner Surrender		Jan 3 2017 3:42PM	Owner Surrender				Too Many Other Animals		No	Jan 17 2017 4:10PM	Adopted		H		Mouse	Grey		Female
					Owner Surrender		Jan 3 2017 3:42PM	Owner Surrender				Too Many Other Animals		No	Jan 17 2017 1:50PM	Adopted		H		Mouse	Grey		Female	3	5
					Owner Surrender		Jan 3 2017 3:42PM	Owner Surrender				Too Many Other Animals		No	Jan 17 2017 1:39PM	Adopted		H		Mouse	Grey		Female	3	5
					Owner Surrender		Jan 3 2017 3:42PM	Owner Surrender				Too Many Other Animals		No	Jan 17 2017 1:39PM	Adopted		H		Mouse	Grey		Male	0	0
					Returns		Jan 17 2017 1:46PM	Return				Too Many Other Animals		No	Feb 24 2017 4:07PM	Unassisted Death		UU		Mouse	Grey		Male	0	0
					Owner Surrender		Jan 18 2017 3:08PM	Owner Surrender				Problems With Other Pets		No	Jan 20 2017 1:00PM	Adopted Unaltered		H		Rat	Brown		Male	3	7	Friend/relative - rescued/aband oned
					Owner Surrender		Jan 17 2017 12:23PM	Owner Surrender				No Time		No	Jan 21 2017 12:15PM	Adopted Unaltered		H		Hamster	Cream		Male			Pet Store - Independent
					Owner Surrender		Jan 3 2017 3:42PM	Owner Surrender				Too Many Other Animals		No	Jan 23 2017 2:44PM	Adopted		H		Mouse	Brown		Female	3	6
					Owner Surrender		Jan 3 2017 3:42PM	Owner Surrender				Too Many Other Animals		No	Jan 23 2017 2:44PM	Adopted		H		Mouse	Black		Female	3	6
					Owner Surrender		Jan 25 2017 1:17PM	Owner Surrender				Cant Afford		Unknown	Jan 25 2017 2:33PM	Euthanized		UU		Rat	Albino		Unknown	0	0	Free - posted flyer
					Owner Surrender		Jan 25 2017 1:17PM	Owner Surrender				Cant Afford		Unknown	Jan 25 2017 2:34PM	Euthanized		UU		Rat	Albino		Unknown	0	0
					Owner Surrender		Jan 25 2017 1:17PM	Owner Surrender				Cant Afford		Unknown	Jan 25 2017 2:34PM	Euthanized		UU		Rat	Albino		Unknown	0	0
					Owner Surrender		Mar 16 2017 3:09PM	Owner Surrender				Too Many Other Animals		No	Mar 16 2017 3:19PM	Euthanized by Offsite Vet		UU		Rat	Cream		Unknown
					Owner Surrender		Mar 16 2017 3:09PM	Owner Surrender				Too Many Other Animals		No	Mar 16 2017 3:17PM	Euthanized by Offsite Vet		UU		Rat	Cream		Unknown
					Owner Surrender		Mar 16 2017 3:09PM	Owner Surrender				Too Many Other Animals		No	Mar 16 2017 3:19PM	Euthanized by Offsite Vet		UU		Rat	Cream		Unknown
					Owner Surrender		Mar 16 2017 3:09PM	Owner Surrender				Too Many Other Animals		No	Mar 16 2017 3:20PM	Euthanized by Offsite Vet		UU		Rat	Cream		Unknown
					Owner Surrender		Mar 16 2017 3:09PM	Owner Surrender				Too Many Other Animals		No	Mar 16 2017 3:15PM	Euthanized by Offsite Vet		UU		Rat	Cream		Unknown			Free - online ad
					Owner Surrender		Mar 16 2017 3:09PM	Owner Surrender				Too Many Other Animals		No	Mar 16 2017 3:21PM	Euthanized by Offsite Vet		UU		Rat	Cream		Unknown
					Owner Surrender		Mar 16 2017 3:09PM	Owner Surrender				Too Many Other Animals		No	Mar 16 2017 3:21PM	Euthanized by Offsite Vet		UU		Rat	Cream		Unknown
					Owner Surrender		Mar 15 2017 3:44PM	Owner Surrender				Unwanted Litter		Unknown	Mar 16 2017 2:37PM	Euthanized		UU		Rat	Orange		Female			Offspring of my own pet - unplanned litter
					Owner Surrender		Mar 15 2017 3:44PM	Owner Surrender				Unwanted Litter		Unknown	Mar 16 2017 2:37PM	Euthanized		UU		Rat	Orange		Female
					Owner Surrender		Mar 15 2017 3:44PM	Owner Surrender				Unwanted Litter		Unknown	Mar 16 2017 2:38PM	Euthanized		UU		Rat	Orange		Female
					Owner Surrender		Mar 15 2017 3:44PM	Owner Surrender				Unwanted Litter		Unknown	Mar 16 2017 2:38PM	Euthanized		UU		Rat	Orange		Female
					Owner Surrender		Mar 15 2017 3:44PM	Owner Surrender				Unwanted Litter		Unknown	Mar 16 2017 2:42PM	Euthanized		UU		Rat	Orange		Unknown
					Owner Surrender		Mar 15 2017 3:44PM	Owner Surrender				Unwanted Litter		Unknown	Mar 16 2017 2:42PM	Euthanized		UU		Rat	Orange		Unknown
					Owner Surrender		Mar 15 2017 3:44PM	Owner Surrender				Unwanted Litter		Unknown	Mar 16 2017 2:43PM	Euthanized		UU		Rat	Orange		Unknown
					Owner Surrender		Mar 15 2017 3:44PM	Owner Surrender				Unwanted Litter		Unknown	Mar 16 2017 2:43PM	Euthanized		UU		Rat	Orange		Unknown
					Owner Surrender		Mar 15 2017 3:44PM	Owner Surrender				Unwanted Litter		Unknown	Mar 16 2017 2:43PM	Euthanized		UU		Rat	Orange		Unknown
					Owner Surrender		Mar 15 2017 3:44PM	Owner Surrender				Unwanted Litter		Unknown	Mar 16 2017 2:43PM	Euthanized		UU		Rat	Orange		Unknown
					Owner Surrender		Mar 15 2017 3:44PM	Owner Surrender				Unwanted Litter		Unknown	Mar 16 2017 2:45PM	Euthanized		UU		Rat	Orange		Unknown
					Owner Surrender		Mar 15 2017 3:44PM	Owner Surrender				Unwanted Litter		Unknown	Mar 16 2017 2:44PM	Euthanized		UU		Rat	Orange		Unknown
					Owner Surrender		Mar 15 2017 3:44PM	Owner Surrender				Unwanted Litter		Unknown	Mar 16 2017 2:44PM	Euthanized		UU		Rat	Orange		Unknown
					Owner Surrender		Mar 15 2017 3:44PM	Owner Surrender				Unwanted Litter		Unknown	Mar 16 2017 2:44PM	Euthanized		UU		Rat	Orange		Unknown
					Owner Surrender		Mar 15 2017 3:44PM	Owner Surrender				Unwanted Litter		Unknown	Mar 16 2017 2:39PM	Euthanized by Offsite Vet		UU		Rat	Orange		Unknown
					Owner Surrender		Mar 15 2017 3:44PM	Owner Surrender				Unwanted Litter		Unknown	Mar 16 2017 2:42PM	Euthanized by Offsite Vet		UU		Rat	Orange		Unknown
					Owner Surrender		Mar 15 2017 3:44PM	Owner Surrender				Unwanted Litter		Unknown	Mar 16 2017 2:43PM	Euthanized by Offsite Vet		UU		Rat	Orange		Unknown
					Owner Surrender		Mar 15 2017 3:44PM	Owner Surrender				Unwanted Litter		Unknown	Mar 16 2017 2:43PM	Euthanized by Offsite Vet		UU		Rat	Orange		Unknown
					Owner Surrender		Mar 15 2017 3:44PM	Owner Surrender				Unwanted Litter		Unknown	Mar 16 2017 2:43PM	Euthanized by Offsite Vet		UU		Rat	Orange		Unknown
					Owner Surrender		Mar 15 2017 3:44PM	Owner Surrender				Unwanted Litter		Unknown	Mar 16 2017 2:44PM	Euthanized by Offsite Vet		UU		Rat	Orange		Unknown
					Owner Surrender		Mar 15 2017 3:44PM	Owner Surrender				Unwanted Litter		Unknown	Mar 16 2017 2:44PM	Euthanized by Offsite Vet		UU		Rat	Orange		Unknown
					Owner Surrender		Mar 15 2017 3:44PM	Owner Surrender				Unwanted Litter		Unknown	Mar 16 2017 2:45PM	Euthanized by Offsite Vet		UU		Rat	Orange		Unknown
[truncated: 4,279 more rows]
