# Supplementary material for: Rats as pets: Predictors of adoption and surrender of pet rats (Rattus norvegicus domestica) in British Columbia, Canada
Source: PLoS One. 2022 Feb 18;17(2):e0264262. doi: 10.1371/journal.pone.0264262 (PMC8856535; doi:10.1371/journal.pone.0264262)
Supplement: S2 File — Data analysis. (R) [file pone.0264262.s002.R]

library(stringr)
library(readr)
library(tidyr)
library(plyr)
library(dplyr)
library(ggplot2)
library(ggpubr)
library(tidyverse)
library(gapminder)
library(RColorBrewer)
library(broom)
library(AICcmodavg)


OG_Data <- read.csv("C:/Users/hou44/OneDrive/Msc in AANB/R files (Online)/BC SPCA/2015-2020 (CSV.modified).csv")
OG_Data <- OG_Data[-c(2, 3, 4, 5, 7, 11, 12, 14, 18, 20, 23)]

All_rat <- OG_Data[OG_Data$'Primary.Breed'== "Rat" | 
                     OG_Data$'Primary.Breed'== "Rat - Hooded" | 
                     OG_Data$'Primary.Breed'== "Rat - Hairless",] 

count(All_rat, Primary.Breed)

names(All_rat) <- make.names(names(All_rat), unique = TRUE) 
All_rat$Source.Date <- as.Date(substr(All_rat$Source.Date, 1, 11), format= '%b %d %Y')
All_rat$Status.Date <- as.Date(substr(All_rat$Status.Date, 1, 11), format= '%b %d %Y')
All_rat <- filter(All_rat, Source.Date > "2015-06-01") 


All_rat$Surrender.Reason <- gsub('\\s+', '.', All_rat$Surrender.Reason) 
All_rat$Where.Animal..From <- gsub('\\s+', '.', All_rat$Where.Animal..From)
  
All_rat <- All_rat[!All_rat$Source == 'Emergency Boarding',]
All_rat <- All_rat[!All_rat$Source == 'Euthanasia Request',]
All_rat <- All_rat[!All_rat$Source == 'Humane Officer - \nEuthanasia Request',]
All_rat <- All_rat[!All_rat$Source == 'Agency / Shelter', ]
All_rat <- All_rat[!All_rat$Source == 'Ambulance', ]  

All_rat <- All_rat[!All_rat$Status == 'Available For Adoption',]
All_rat <- All_rat[!All_rat$Status == 'Awaiting Sort', ]
All_rat <- All_rat[!All_rat$Status == 'Available for Adoption - \nIn Foster',]
All_rat <- All_rat[!All_rat$Status == 'Emergency Boarding',]
All_rat <- All_rat[!All_rat$Status == 'DOA - Final Disposition',]
All_rat <- All_rat[!All_rat$Status == 'Hold',]
All_rat <- All_rat[!All_rat$Status == 'Under Vet Care',]

All_rat$Status <- replace(All_rat$Status, All_rat$Status == 'Adopted Unaltered' | 
                                          All_rat$Status == 'Adopted Altered' |
                                          All_rat$Status == 'Adopted Offsite' |
                                          All_rat$Status == 'Adopted \nOffsite(Unaltered)' |
                                          All_rat$Status == 'Adopted to Finder', 'Adopted')
All_rat$Status <- replace(All_rat$Status, All_rat$Status == 'Deceased' | 
                                          All_rat$Status == 'Unassisted Death' |
                                          All_rat$Status == 'Unassisted Death - In \nFoster' | 
                                          All_rat$Status == 'Post-operative Death' |
                                          All_rat$Status == 'Cremation - Communal', 'Natural Death')
All_rat$Status <- replace(All_rat$Status, All_rat$Status == 'Euthanized by Offsite \nVet','Euthanized')
All_rat$Status <- replace(All_rat$Status, All_rat$Status == 'Returned To Owner', 'Redeemed') 


All_rat$Source <- replace(All_rat$Source, All_rat$Source == 'Cruelty Case Offspring' |
                                          All_rat$Source == 'Foster Offspring' |
                                          All_rat$Source == 'Shelter Offspring', 'Offspring')
All_rat$Source <- replace(All_rat$Source, All_rat$Source == 'ACO Impound' |
                                          All_rat$Source == 'Humane Officer \nSurrendered' |
                                          All_rat$Source == 'Humane Officer Seized', 'Humane Officer')


All_rat$Surrender.Reason <- replace(All_rat$Surrender.Reason, All_rat$Surrender.Reason == 'Abandoned.By.A.Friend.Or.Relative'|
                                                              All_rat$Surrender.Reason == 'Abandoned.By.Tenant.During.Move' |
                                                              All_rat$Surrender.Reason == 'Found.Abandoned', 'Abandoned')
All_rat$Surrender.Reason <- replace(All_rat$Surrender.Reason, All_rat$Surrender.Reason == 'Aggression' |
                                                              All_rat$Surrender.Reason == 'Behaviour.-.Bit.A.Person' |
                                                              All_rat$Surrender.Reason == 'Behaviour.-.Bit.Another.Animal' |
                                                              All_rat$Surrender.Reason == 'Behaviour.-.Growls/Lunges/Claws/.Hisses.At.Animals' |
                                                              All_rat$Surrender.Reason == 'Behaviour.-.Undersocialized' |
                                                              All_rat$Surrender.Reason == 'Biting' |
                                                              All_rat$Surrender.Reason == 'Digging.Out' |
                                                              All_rat$Surrender.Reason == 'Feral/Free.Roaming.-.Living.on.Person�???Ts.Property', 'Animal Behavior')  
All_rat$Surrender.Reason <- replace(All_rat$Surrender.Reason, All_rat$Surrender.Reason == 'Cant.Afford' |
                                                              All_rat$Surrender.Reason == 'Cant.Afford.Food/Grooming/Genera.l.Expenses' |
                                                              All_rat$Surrender.Reason == 'Cant.Afford.Vet.Expenses.for.Chronic.Condition' |
                                                              All_rat$Surrender.Reason == 'Cant.Afford.Vet.Expenses.for.Procedure/Illness' |
                                                              All_rat$Surrender.Reason == 'Vet.Costs', 'Expense Issues')
All_rat$Surrender.Reason <- replace(All_rat$Surrender.Reason, All_rat$Surrender.Reason == 'Eviction' |
                                                              All_rat$Surrender.Reason == 'Landlord.Does.Not.Allow.Pets' |
                                                              All_rat$Surrender.Reason == 'Moving.House' |
                                                              All_rat$Surrender.Reason == 'Moving/Evicted.-.Cant.Afford.Pet.Friendly.Housing' |
                                                              All_rat$Surrender.Reason == 'Moving/Evicted.-.Cant.Find.Pet.Friendly.Housing' |
                                                              All_rat$Surrender.Reason == 'Moving/Evicted.-.Cant.Take.Pet.Where.Owner.Going' |
                                                              All_rat$Surrender.Reason == 'Unable.To.Find.Home', 'Housing Issues')
All_rat$Surrender.Reason <- replace(All_rat$Surrender.Reason, All_rat$Surrender.Reason == 'Allergies.-.Person.Has.Allergies.To.Pet' |
                                                              All_rat$Surrender.Reason == 'Cant.Focus.On.Pets.Medical.Needs.(Not.Due.To.Cost)' |
                                                              All_rat$Surrender.Reason == 'Children.Not.Ready.For.A.Pet' |
                                                              All_rat$Surrender.Reason == 'Holidays/travel' |
                                                              All_rat$Surrender.Reason == 'Home.-.Abusive.Relationship/Violence.In.Family' |
                                                              All_rat$Surrender.Reason == 'Home.-.Children.Not.Ready/Not.Good.With.Pet' |
                                                              All_rat$Surrender.Reason == 'Home.-.Other.Pets.Aggressive.To.Him/Her' |
                                                              All_rat$Surrender.Reason == 'Home.-.Pet.Is.Showing.Signs.Of.Stress.In.The.Home' |
                                                              All_rat$Surrender.Reason == 'Life.Change-.Jail/Treatment.Centre/Transition.Home' |
                                                              All_rat$Surrender.Reason == 'Life.Change-Human.Illness/Injury/CareHom.e/Hospital' |
                                                              All_rat$Surrender.Reason == 'Life.Change.-.Baby/Divorce/lllness/Jai.l/Travel/etc' |
                                                              All_rat$Surrender.Reason == 'Life.Change.-.New.Baby/Divorce/Relation.Split/etc.' |
                                                              All_rat$Surrender.Reason == 'Life.Change.-.School/Travel/Holidays/.Work/etc.' |
                                                              All_rat$Surrender.Reason == 'New.Baby' |
                                                              All_rat$Surrender.Reason == 'No.Longer.Wanted' |
                                                              All_rat$Surrender.Reason == 'No.Time'|
                                                              All_rat$Surrender.Reason == 'No.Time.For.Pet/Pet.Is.Too.Much.Responsibility' |
                                                              All_rat$Surrender.Reason == 'Owner.Had.Allergies' |
                                                              All_rat$Surrender.Reason == 'Owner.Sick' |
                                                              All_rat$Surrender.Reason == 'Problems.With.Other.Pets' |
                                                              All_rat$Surrender.Reason == 'Too.Many.Animals' |
                                                              All_rat$Surrender.Reason == 'Too.Many.Dogs' |
                                                              All_rat$Surrender.Reason == 'Too.Many.Other.Animals' |
                                                              All_rat$Surrender.Reason == 'Too.Much.Responsibility' |
                                                              All_rat$Surrender.Reason == 'Divorce' |
                                                              All_rat$Surrender.Reason == 'Gift', 'Owner-related Issues')
All_rat$Surrender.Reason <- replace(All_rat$Surrender.Reason, All_rat$Surrender.Reason == 'Pregnant.-.Animal.Is.Pregnant' |
                                                              All_rat$Surrender.Reason == 'Unwanted.Litter', 'Offspring')
All_rat$Surrender.Reason <- replace(All_rat$Surrender.Reason, All_rat$Surrender.Reason == 'Constable.Visit' |
                                                              All_rat$Surrender.Reason == 'Military.Transfer' |
                                                              All_rat$Surrender.Reason == 'Rescue' |
                                                              All_rat$Surrender.Reason == 'Treatment.Centre' |
                                                              All_rat$Surrender.Reason == 'Upper.Respiratory.Infection.(uri)', 'Other')


All_rat$Where.Animal..From <- replace(All_rat$Where.Animal..From, All_rat$Where.Animal..From == 'Animal.control.facility./.municipal.pound' |
                                                                  All_rat$Where.Animal..From == 'Animal.rescue.-.other.in.BC' |
                                                                  All_rat$Where.Animal..From == 'Animal.rescue.-.out.of.province' |
                                                                  All_rat$Where.Animal..From == 'Animal.shelter.-.other.BC.SPCA.shelter' |
                                                                  All_rat$Where.Animal..From == 'Animal.shelter.-.other.in.BC' |
                                                                  All_rat$Where.Animal..From == 'Animal.shelter.-.out.of.province', 'Animal Shelter and Rescue Center')
All_rat$Where.Animal..From <- replace(All_rat$Where.Animal..From, All_rat$Where.Animal..From == 'Breeder.-.newspaper.ad' |
                                                                  All_rat$Where.Animal..From == 'Breeder.-.online.ad' |
                                                                  All_rat$Where.Animal..From == 'Breeder.-.posted.flyer'|
                                                                  All_rat$Where.Animal..From == 'Breeder' |
                                                                  All_rat$Where.Animal..From == 'Pet.Store.-.Chain' |
                                                                  All_rat$Where.Animal..From == 'Pet.Store.-.Independent', 'Breeder and Pet Store')
All_rat$Where.Animal..From <- replace(All_rat$Where.Animal..From, All_rat$Where.Animal..From == 'Found.abandoned' |
                                                                  All_rat$Where.Animal..From == 'Friend/relative.-.rescued/aband.oned' |
                                                                  All_rat$Where.Animal..From == 'Residence.-.abandoned' |
                                                                  All_rat$Where.Animal..From == 'Stray', 'Stray and Abandoned')
All_rat$Where.Animal..From <- replace(All_rat$Where.Animal..From, All_rat$Where.Animal..From == 'Free.-.newspaper.ad' |
                                                                  All_rat$Where.Animal..From == 'Free.-.online.ad' |
                                                                  All_rat$Where.Animal..From == 'Free.-.posted.flyer' |
                                                                  All_rat$Where.Animal..From == 'Publicly.posted.flyer', 'Free from the Public')
All_rat$Where.Animal..From <- replace(All_rat$Where.Animal..From, All_rat$Where.Animal..From == 'Friend/relative.-.from.unplanned.litter' |
                                                                  All_rat$Where.Animal..From == 'Offspring.of.my.own.pet.-.unplanned.litter', "Unplanned Litter")
All_rat$Where.Animal..From <- replace(All_rat$Where.Animal..From, All_rat$Where.Animal..From == 'Friend/relative.-.from.planned.litter' |
                                                                  All_rat$Where.Animal..From == 'Offspring.of.my.own.pet.-.planned.litter', 'Planned Litter')
All_rat$Where.Animal..From <- replace(All_rat$Where.Animal..From, All_rat$Where.Animal..From == 'Friend/relative.-.gift.(adult.animal)' |
                                                                  All_rat$Where.Animal..From == 'Veterinarian', 'Others')


All_rat$Primary.Color <- replace(All_rat$Primary.Color, All_rat$Primary.Color == 'Hairless' |
                                                        All_rat$Primary.Color == 'Pink', 'Hairless')
All_rat$Primary.Color <- replace(All_rat$Primary.Color, All_rat$Primary.Color == 'Dark Grey', 'Grey')
All_rat$Primary.Color <- replace(All_rat$Primary.Color, All_rat$Primary.Color == 'Beige' |
                                                        All_rat$Primary.Color == 'Cream' |
                                                        All_rat$Primary.Color == 'Tan', 'Beige')
All_rat$Primary.Color <- replace(All_rat$Primary.Color, All_rat$Primary.Color == 'Orange' |
                                                        All_rat$Primary.Color == 'Brown' |
                                                        All_rat$Primary.Color == 'Hooded', 'Brown')


All_rat$Length.of.Stay <- (All_rat$Status.Date - All_rat$Source.Date)
All_rat$Length.of.Stay <- ifelse(All_rat$Source == 'Stray' & All_rat$Status == 'Adopted' , All_rat$Length.of.Stay -4 , All_rat$Length.of.Stay + 0)  
All_rat$Length.of.Stay <- ifelse(All_rat$Length.of.Stay < 0, All_rat$Length.of.Stay +4, All_rat$Length.of.Stay + 0)
All_rat$Length.of.Stay <- ifelse(All_rat$Source == 'Humane Officer Seized' & All_rat$Status == 'Adopted', All_rat$Length.of.Stay -14 , All_rat$Length.of.Stay + 0)
All_rat$Length.of.Stay <- ifelse(All_rat$Length.of.Stay < 0, All_rat$Length.of.Stay +14, All_rat$Length.of.Stay + 0)
All_rat$Length.of.Stay <- ifelse(All_rat$Circumstance == "Stray (No ID)" & All_rat$Source == "Humane Officer", All_rat$Length.of.Stay -4,  All_rat$Length.of.Stay + 0)
All_rat$Length.of.Stay <- ifelse(All_rat$Length.of.Stay < 0, All_rat$Length.of.Stay +4, All_rat$Length.of.Stay + 0)


All_rat$Age <-ifelse(All_rat$Status == "Euthanized" | All_rat$Status == "Natural Death", (All_rat$Age.Years + All_rat$Age.Months/12)*365, (All_rat$Age.Years + All_rat$Age.Months/12)*365 - (as.Date("2020-06-06") - All_rat$Status.Date) +30) 
All_rat$Age <- ifelse(All_rat$Age < 0, NA, All_rat$Age)

All_rat$OG.Age <- All_rat$Age - All_rat$Length.of.Stay #age of rat when they enter the shelter
All_rat$OG.Age <- ifelse(All_rat$OG.Age < 0,  0 , All_rat$OG.Age) #age of rat when they enter the shelter

All_rat$Maturity <- ifelse(All_rat$OG.Age < 180,  'Pup', ifelse(All_rat$OG.Age < 720, 'Adult', 'Senior')) ### 6 month pup; 6 month to 2 years adult; 2 years up senior 
count(All_rat, Maturity)

##########################################################All_rat data clean up ends#################################################

###Breakdown of Admission Data and Physical Characteristics of Rats upon Intake 
data_frame(count(All_rat, Source), prop.table(count(All_rat, Source)$n)*100)
data_frame(count(All_rat, Gender), prop.table(count(All_rat, Gender)$n)*100)
data_frame(count(All_rat, Intake.Desex..Status), prop.table(count(All_rat, Intake.Desex..Status)$n)*100)
data_frame(count(All_rat, Primary.Color), prop.table(count(All_rat, Primary.Color)$n)*100)
data_frame(count(All_rat, Status), prop.table(count(All_rat, Status)$n)*100)
data_frame(count(All_rat, Maturity), prop.table(count(All_rat, Maturity)$n)*100)
data_frame(count(All_rat, Outcome.Eval..Cat), prop.table(count(All_rat, Outcome.Eval..Cat)$n)*100)


###Reasons Given for Relinquishment 
data_frame(count(All_rat[!All_rat$Surrender.Reason == '',], Surrender.Reason), prop.table(count(All_rat[!All_rat$Surrender.Reason == '',], Surrender.Reason)$n)*100)


###Sources of Rats Reported by Relinquishing Owners 
data_frame(count(All_rat[!All_rat$Where.Animal..From == '',], Where.Animal..From), prop.table(count(All_rat[!All_rat$Where.Animal..From == '',], Where.Animal..From)$n)*100)


###Outcomes by Asilomar Accord Category 
data_frame(count(filter(All_rat, Outcome.Eval..Cat == 'H'), Status), prop.table(count(filter(All_rat, Outcome.Eval..Cat == 'H'), Status)$n)*100)
data_frame(count(filter(All_rat, Outcome.Eval..Cat == 'TR'), Status), prop.table(count(filter(All_rat, Outcome.Eval..Cat == 'TR'), Status)$n)*100)
data_frame(count(filter(All_rat, Outcome.Eval..Cat == 'TM'), Status), prop.table(count(filter(All_rat, Outcome.Eval..Cat == 'TM'), Status)$n)*100)
data_frame(count(filter(All_rat, Outcome.Eval..Cat == 'UU'), Status), prop.table(count(filter(All_rat, Outcome.Eval..Cat == 'UU'), Status)$n)*100)
count(All_rat, Outcome.Eval..Cat)


###Euthanasia Reasons
Euthanasia_reason <- read.csv("C:/Users/hou44/OneDrive/Msc in AANB/APBI 499/Final/Plos One/Supporting Information/Euthanasia_Report.csv")
Euthanasia_reason <- rbind(Euthanasia_reason[Euthanasia_reason$Breed == "Rat",], Euthanasia_reason[Euthanasia_reason$Breed == "Rat - Hairless",], Euthanasia_reason[Euthanasia_reason$Breed == "Rat - Hooded",])
Euthanasia_reason$Euthanasia.Reason <- gsub('\\s+', '.', Euthanasia_reason$Euthanasia.Reason) 


Euthanasia_reason$Euthanasia.Reason <- replace(Euthanasia_reason$Euthanasia.Reason , Euthanasia_reason$Euthanasia.Reason  == 'Behavioural.-.Fearful' |
                                                                                     Euthanasia_reason$Euthanasia.Reason  == 'Behavioural.-.Other.(*please.describe)' |
                                                                                     Euthanasia_reason$Euthanasia.Reason  == 'Other.-.Not.Socialized.to.People' |
                                                                                     Euthanasia_reason$Euthanasia.Reason  == 'Other.-.Not.Socialized.to.Other.Animals', 'Behavioural- Not Social to People or Animals')
Euthanasia_reason$Euthanasia.Reason <- replace(Euthanasia_reason$Euthanasia.Reason , Euthanasia_reason$Euthanasia.Reason  == 'Behavioural.-.Fearful' |
                                                                                     Euthanasia_reason$Euthanasia.Reason  == 'Medical.-.Untreatable.Injury' |
                                                                                     Euthanasia_reason$Euthanasia.Reason  == 'Medical.-.Untreatable.Condition' |
                                                                                     Euthanasia_reason$Euthanasia.Reason  == 'Medical.-.Seizures' |
                                                                                     Euthanasia_reason$Euthanasia.Reason  == 'Medical.-.Contagious:.Other.(*please.describe)' |
                                                                                     Euthanasia_reason$Euthanasia.Reason  == 'Medical.-.Congenital.Defects','Medical- Other Untreatable Condition')
Euthanasia_reason$Euthanasia.Reason <- replace(Euthanasia_reason$Euthanasia.Reason , Euthanasia_reason$Euthanasia.Reason  == 'Behavioural.-.Aggressive.to.Humans', 'Behavioural- Agrressive to Humans')
Euthanasia_reason$Euthanasia.Reason <- replace(Euthanasia_reason$Euthanasia.Reason , Euthanasia_reason$Euthanasia.Reason  == 'Medical.-.Chronic.Disease.Condition', 'Medical- Chronic Disease Condition')
Euthanasia_reason$Euthanasia.Reason <- replace(Euthanasia_reason$Euthanasia.Reason , Euthanasia_reason$Euthanasia.Reason  == 'Medical.-.Contagious:.Upper.Respiratory.Disease', 'Medical- Upper Respiratory Disease')
Euthanasia_reason$Euthanasia.Reason <- replace(Euthanasia_reason$Euthanasia.Reason , Euthanasia_reason$Euthanasia.Reason  == 'Medical.-.Critical.Distress', 'Medical- Critical Distress')
Euthanasia_reason$Euthanasia.Reason <- replace(Euthanasia_reason$Euthanasia.Reason , Euthanasia_reason$Euthanasia.Reason  == 'Other.-.Lack.of.Space', 'Other- Lack of Space')
Euthanasia_reason$Euthanasia.Reason <- replace(Euthanasia_reason$Euthanasia.Reason , Euthanasia_reason$Euthanasia.Reason  == 'Other.-.Geriatric' |
                                                                                     Euthanasia_reason$Euthanasia.Reason  == 'No.Reason.Entered', 'Other- Other')

data_frame(count(Euthanasia_reason, Euthanasia.Reason), prop.table(count(Euthanasia_reason, Euthanasia.Reason)$n)*100)


##########################################################Descriptive data ends########################################################

Adopted_rat <- filter(All_rat, Status== 'Adopted')
Euthanized_rat <- filter(All_rat, Status== 'Euthanized')


GLM_rat <- Adopted_rat[-c(3,4,5,6,7,8,9,11,14,15,16)]
GLM_rat <- na.omit(GLM_rat)
GLM_rat <- GLM_rat[!GLM_rat$Outcome.Eval..Cat == "",]
GLM_rat <- GLM_rat[!GLM_rat$Source == "Returns",]
GLM_rat <- GLM_rat[!GLM_rat$Source == "Transfer In",]
GLM_rat <- GLM_rat[!GLM_rat$Outcome.Eval..Cat == "UU",]

#GLM_rat$OG.Age <- GLM_rat$Age - GLM_rat$Length.of.Stay #age of rat when they enter the shelter
#GLM_rat$OG.Age <- ifelse(GLM_rat$OG.Age < 0,  0 , GLM_rat$OG.Age) #age of rat when they enter the shelter

GLM_rat <- GLM_rat[!GLM_rat$OG.Age > 1080,] #eliminate rats over 3 years old 
GLM_rat$Length.of.Stay <- ifelse(GLM_rat$OG.Age < 28,  GLM_rat$Length.of.Stay - 28 + GLM_rat$OG.Age, GLM_rat$Length.of.Stay) #rat age smaller than 28 days will have to go foster before they can become avaialble (remove foster day)
GLM_rat <- GLM_rat[!GLM_rat$Length.of.Stay < 0,] 

#GLM_rat$Maturity <- ifelse(GLM_rat$OG.Age < 180,  'Pup', ifelse(GLM_rat$OG.Age < 720, 'Adult', 'Senior'))
count(GLM_rat, Maturity)

GLM_rat$Log.LOS<- log10(GLM_rat$Length.of.Stay +1)
GLM_rat$Log.OG.Age<- log10(GLM_rat$OG.Age + 1)

count(GLM_rat, Source)
plot(density(GLM_rat$Age))
hist(GLM_rat$Age,breaks = seq(0, 1200, length.out = 11))

plot(density(GLM_rat$Log.OG.Age)) #not very normally distributed 
plot(density(GLM_rat$OG.Age))
plot(density(GLM_rat$Length.of.Stay)) #Seems to be normally distributed 
plot(density(GLM_rat$Log.LOS))

Age_Count <- count(GLM_rat, Age)

GLM_rat <- GLM_rat[!GLM_rat$Gender ==  "Unknown",] 
GLM_rat <- GLM_rat[!GLM_rat$Primary.Color ==  "Hairless",] 

write.csv(GLM_rat, file = "C:/Users/hou44/OneDrive/Msc in AANB/AANB 504/ GLM_rat.csv" )

###########################################Adopted data clean up ends############################

count(GLM_rat, GLM_rat$Outcome.Eval..Cat)
GLM_rat$Gender <- factor(GLM_rat$Gender, levels=c("Male","Female"))
GLM_rat$Primary.Color <- factor(GLM_rat$Primary.Color, levels=c("White","Beige","Black", "Brown", "Grey", "Hairless", "Albino"))
GLM_rat$Source <- factor(GLM_rat$Source, levels=c("Humane Officer", "Owner Surrender","Stray", "Offspring"))
GLM_rat$Maturity <- factor(GLM_rat$Maturity, levels=c("Pup","Adult", "Senior"))


summary(GLM_rat$Length.of.Stay)
summary(Euthanized_rat$Length.of.Stay)

summary(lm(Log.LOS~ OG.Age  , data= GLM_rat))
plot(GLM_rat$OG.Age, resid(lm(Log.LOS~ OG.Age  , data= GLM_rat)))

rat_lm <- lm(Log.LOS~ Maturity + Source + Primary.Color + Gender + Outcome.Eval..Cat  , data= GLM_rat)
summary(rat_lm)


rat_av <- aov(rat_lm)
summary(rat_av)


###########################################multiple regression model ends######################################

aggregate(Length.of.Stay ~  Source, GLM_rat, median) #median
aggregate(Length.of.Stay ~  Source, GLM_rat, mean)  #mean
count(GLM_rat, Source)
TukeyHSD(rat_av, "Source", conf.level = 0.95, p.adjust.methods = "bonferroni")

ggplot(GLM_rat, aes(x=Source, y=Length.of.Stay, fill = Source)) +
  coord_cartesian(ylim = quantile(GLM_rat$Length.of.Stay, c(0, 1)), xlim = c(1.2, 4.3)) +
  geom_point(aes(y = Length.of.Stay, color = Source), position = position_jitter(width = .15), size = .5, alpha = 0.8)+
  geom_boxplot(width = 0.4, outlier.shape = NA, alpha = 0.3) + 
  geom_text(aes(1, 300), label= 'A', size = 8) +
  geom_text(aes(2, 300), label= 'B', size = 8) +
  geom_text(aes(3, 300), label= 'C', size = 8) +
  geom_text(aes(4, 300), label= 'A', size = 8) +
  labs(x= 'Source', y='Length of Stay (days)') +
  geom_flat_violin(position = position_nudge(x = .3, y = 0), trim = TRUE, alpha = .8, scale = "width") +
  geom_point(data = aggregate(Length.of.Stay ~  Source, GLM_rat, mean), aes(x = Source), position = position_nudge(x = 0.4), size = 2.5) +
  scale_color_brewer(palette = "Spectral") +
  scale_fill_brewer(palette = "Spectral") +
  theme_bw() +
  theme(axis.text = element_text(size = 20), axis.title = element_text(size = 20),legend.position = "none")


aggregate(Length.of.Stay ~  Gender, GLM_rat, median) #meadian
aggregate(Length.of.Stay ~  Gender, GLM_rat, mean) #mean
count(GLM_rat, Gender)
TukeyHSD(rat_av, "Gender", conf.level = 0.95, p.adjust.methods = "bonferroni")

ggplot(GLM_rat, aes(x=Gender, y=Length.of.Stay, fill=Gender)) +
  coord_cartesian(ylim = quantile(GLM_rat$Length.of.Stay, c(0, 1)), xlim = c(1.2, 2.2))+
  geom_point(aes(y = Length.of.Stay, color = Gender), position = position_jitter(width = .15), size = .5, alpha = 1) +
  geom_boxplot(width = 0.4, outlier.shape = NA, alpha = 0.3) +
  geom_text(aes(1, 300), label= 'A', size = 8) +
  geom_text(aes(2, 300), label= 'A', size = 8) +
  labs(x= 'Sex', y='Length of Stay (days)') +
  geom_flat_violin(position = position_nudge(x = .3, y = 0), trim = TRUE, alpha = .8, scale = "width") +
  geom_point(data = aggregate(Length.of.Stay ~  Gender, GLM_rat, mean), aes(x = Gender), position = position_nudge(x = 0.4), size = 2.5) +
  scale_color_brewer(palette = "Set1") +
  scale_fill_brewer(palette = "Set1") +
  theme_bw() +
  theme(axis.text = element_text(size = 20), axis.title = element_text(size = 20),legend.position = "none")


aggregate(Length.of.Stay ~  Maturity, GLM_rat, median) #meadian
aggregate(Length.of.Stay ~  Maturity, GLM_rat, mean) #mean
count(GLM_rat, Maturity)
TukeyHSD(rat_av, "Maturity", conf.level = 0.95, p.adjust.methods = "bonferroni")

ggplot(GLM_rat, aes(x=Maturity, y=Length.of.Stay, fill=Maturity)) +
  coord_cartesian(ylim = quantile(GLM_rat$Length.of.Stay, c(0, 1)), xlim = c(1.2, 3.3))+
  geom_point(aes(y = Length.of.Stay, color = Maturity), position = position_jitter(width = .15), size = .5, alpha = 1) +
  geom_boxplot(width = 0.4, outlier.shape = NA, alpha = 0.3) +
  geom_text(aes(1, 300), label= 'A', size = 8) +
  geom_text(aes(2, 300), label= 'B', size = 8) +
  geom_text(aes(3, 300), label= 'B', size = 8) +
  labs(x= 'Age', y='Length of Stay (days)') +
  geom_flat_violin(position = position_nudge(x = .3, y = 0), trim = TRUE, alpha = .8, scale = "width") +
  geom_point(data = aggregate(Length.of.Stay ~  Maturity, GLM_rat, mean), aes(x = Maturity), position = position_nudge(x = 0.4), size = 2.5) +
  scale_color_brewer(palette = "Set1") +
  scale_fill_brewer(palette = "Set1") +
  theme_bw() +
  theme(axis.text = element_text(size = 20), axis.title = element_text(size = 20),legend.position = "none")


count(GLM_rat,Primary.Color)
aggregate(Length.of.Stay ~  Primary.Color, GLM_rat, median) #meadian
aggregate(Length.of.Stay ~  Primary.Color, GLM_rat, mean) #mean
TukeyHSD(rat_av, "Primary.Color", conf.level = 0.95, p.adjust.methods = "bonferroni")

ggplot(GLM_rat, aes(x=Primary.Color, y=Length.of.Stay, fill=Primary.Color)) +
  coord_cartesian(ylim = quantile(GLM_rat$Length.of.Stay, c(0, 1)), xlim = c(1.2, 6.3))+
  geom_point(aes(y = Length.of.Stay, color = Primary.Color), position = position_jitter(width = .15), size = .5, alpha = 0.8) +
  geom_boxplot(width = 0.4, outlier.shape = NA, alpha = 0.3) +
  geom_text(aes(1, 300), label= 'B', size = 8) +
  geom_text(aes(2, 300), label= 'B', size = 8) +
  geom_text(aes(3, 300), label= 'B', size = 8) +
  geom_text(aes(4, 300), label= 'B', size = 8) +
  geom_text(aes(5, 300), label= 'B', size = 8) +
  geom_text(aes(6, 300), label= 'A', size = 8) +
  labs(x= 'Color', y='Length of Stay (days)') +
  geom_flat_violin(position = position_nudge(x = .3, y = 0), trim = TRUE, alpha = .8, scale = "width") +
  geom_point(data = aggregate(Length.of.Stay ~  Primary.Color, GLM_rat, mean), aes(x = Primary.Color), position = position_nudge(x = 0.4), size = 2.5) +
  scale_color_brewer(palette = "Spectral") +
  scale_fill_brewer(palette = "Spectral") +
  theme_bw() +
  theme(axis.text = element_text(size = 20), axis.title = element_text(size = 20),legend.position = "none")


aggregate(Length.of.Stay ~  Outcome.Eval..Cat, GLM_rat, median) #median
aggregate(Length.of.Stay ~  Outcome.Eval..Cat, GLM_rat, mean)  #mean
count(GLM_rat, Outcome.Eval..Cat)
TukeyHSD(rat_av, "Outcome.Eval..Cat", conf.level = 0.95, p.adjust.methods = "bonferroni")

ggplot(GLM_rat, aes(x=Outcome.Eval..Cat, y=Length.of.Stay, fill= Outcome.Eval..Cat)) +
  coord_cartesian(ylim = quantile(GLM_rat$Length.of.Stay, c(0, 1)), xlim = c(1.2, 3.3))+
  geom_point(aes(y = Length.of.Stay, color = Outcome.Eval..Cat), position = position_jitter(width = .15), size = .5, alpha = 1) +
  geom_boxplot(width = 0.4, outlier.shape = NA, alpha = 0.3) +
  geom_text(aes(1, 300), label= 'A', size = 8) +
  geom_text(aes(2, 300), label= 'B', size = 8) +
  geom_text(aes(3, 300), label= 'B', size = 8) +
  labs(x= 'Asilomar Accords Category', y='Length of Stay (days)') +
  geom_flat_violin(position = position_nudge(x = .3, y = 0), trim = TRUE, alpha = .8, scale = "width") +
  geom_point(data = aggregate(Length.of.Stay ~  Outcome.Eval..Cat, GLM_rat, mean) , aes(x = Outcome.Eval..Cat), position = position_nudge(x = 0.4), size = 2.5) +
  scale_color_brewer(palette = "Set1") +
  scale_fill_brewer(palette = "Set1") +
  theme_bw() +
  theme(axis.text = element_text(size = 20), axis.title = element_text(size = 20),legend.position = "none")
